# Supplementary material for: Transcriptome Analysis of Neisseria meningitidis in Human Whole Blood and Mutagenesis Studies Identify Virulence Factors Involved in Blood Survival
Source: PLoS Pathog. 2011 May 5;7(5):e1002027. doi: 10.1371/journal.ppat.1002027 (PMC3088726; doi:10.1371/journal.ppat.1002027)
Supplement: Table S1 — List of genes belonging to the different K-means partitioning clusters and TIGRFAMs main roles. Provided as an Excel file. (XLS) [file ppat.1002027.s006.xls]

## Sheet: Sheet1
						TIGRFAMs main roles																			TIGRFAMs sub-roles
geneSymbol	Gene Annotation	Annotation1	Annotation2	Annotation3	kmeans cluster	Amino acid biosynthesis	Biosynthesis of cofactors, prosthetic groups, and carriers	Cell envelope	Cellular processes	Central intermediary metabolism	Disrupted reading frame	DNA metabolism	Energy metabolism	Fatty acid and phospholipid metabolism	Hypothetical proteins	Mobile and extrachromosomal element functions	Protein fate	Protein synthesis	Purines, pyrimidines, nucleosides, and nucleotides	Regulatory functions	Transcription	Transport and binding proteins	Unclassified	Unknown function	2'-Deoxyribonucleotide metabolism	Adaptations to atypical conditions	Aerobic	Amino acids and amines	Amino acids, peptides and amines	Amino sugars	Anaerobic	Anions	Aromatic amino acid family	Aspartate family	ATP-proton motive force interconversion	Biosynthesis	Biosynthesis and degradation of murein sacculus and peptidoglyca	Biosynthesis and degradation of polysaccharides	Biosynthesis and degradation of surface polysaccharides and lipo	Biotin	Carbohydrates, organic alcohols, and acids	Cations and iron carrying compounds	Cell division	Chemotaxis and motility	Chromosome-associated proteins	Conserved	Degradation	Degradation of DNA	Degradation of proteins, peptides, and glycopeptides
NMB0013	NMB0013 - conserved hypothetical protein	conserved hypothetical protein, NMC2151 putative integral membrane protein 2191558:2192019 reverse	conserved hypothetical protein	NMC2151 putative integral membrane protein 2191558:2192019 reverse	kmeans-8										1																															1
NMB0016	NMB0016 - hypothetical protein	hypothetical protein, NMC1498 putative lipoprotein 1518257:1518910 forward	hypothetical protein	NMC1498 putative lipoprotein 1518257:1518910 forward	kmeans-9																		1
NMB0017	NMB0017 - UDP-3-O-3-hydroxymyristoyl N-acetylglucosamine deacetylase	UDP-3-O-3-hydroxymyristoyl N-acetylglucosamine deacetylase, envA UDP-3-O-[3-hydroxymyristoyl] N-acetylglucosmine deacetylase 1261:2184 reverse	UDP-3-O-3-hydroxymyristoyl N-acetylglucosamine deacetylase	envA UDP-3-O-[3-hydroxymyristoyl] N-acetylglucosmine deacetylase 1261:2184 reverse	kmeans-5			1																															1
NMB0028	NMB0028 - hypothetical protein	hypothetical protein, NMC0005 putative membrane protein 4476:4694 reverse	hypothetical protein	NMC0005 putative membrane protein 4476:4694 reverse	kmeans-1																		1
NMB0031	NMB0031 - glucosamine--fructose-6-phosphate aminotransferase (isomerizing)	glucosamine--fructose-6-phosphate aminotransferase (isomerizing), glmS glucosamine--fructose-6-phosphate aminotransferase [isomerizing] 8016:9854 reverse	glucosamine--fructose-6-phosphate aminotransferase (isomerizing)	glmS glucosamine--fructose-6-phosphate aminotransferase [isomerizing] 8016:9854 reverse	kmeans-7					1																				1
NMB0034	NMB0034 - conserved hypothetical protein	conserved hypothetical protein, NMC0011 putative integral membrane protein 12763:13602 forward	conserved hypothetical protein	NMC0011 putative integral membrane protein 12763:13602 forward	kmeans-5										1																															1
NMB0035	NMB0035 - conserved hypothetical protein	conserved hypothetical protein, NMC0012 putative lipoprotein 13599:14765 forward	conserved hypothetical protein	NMC0012 putative lipoprotein 13599:14765 forward	kmeans-1										1																															1
NMB0036	NMB0036 - conserved hypothetical protein	conserved hypothetical protein, NMC0013 possible membrane protein 15029:16294 forward	conserved hypothetical protein	NMC0013 possible membrane protein 15029:16294 forward	kmeans-9										1																															1
NMB0043	NMB0043 - conserved hypothetical protein	conserved hypothetical protein, NMC0019 conserved hypothetical protein 21203:21688 forward	conserved hypothetical protein	NMC0019 conserved hypothetical protein 21203:21688 forward	kmeans-8										1																															1
NMB0044	NMB0044 - peptide methionine sulfoxide reductase	peptide methionine sulfoxide reductase, pilB peptide methionine sulfoxide reductase 21790:23358 reverse	peptide methionine sulfoxide reductase	pilB peptide methionine sulfoxide reductase 21790:23358 reverse	kmeans-1												1			1
NMB0051	NMB0051 - twitching motility protein	twitching motility protein, pilU PilT-like protein 41133:42359 reverse	twitching motility protein	pilU PilT-like protein 41133:42359 reverse	kmeans-9				1																																			1
NMB0052	NMB0052 - twitching motility protein PilT	twitching motility protein PilT, pilT putative pilus retraction protein 42522:43565 reverse	twitching motility protein PilT	pilT putative pilus retraction protein 42522:43565 reverse	kmeans-9				1																																			1
NMB0054	NMB0054 - hypothetical protein	hypothetical protein, NMC0038 putative lipoprotein 44371:44778 forward	hypothetical protein	NMC0038 putative lipoprotein 44371:44778 forward	kmeans-9																		1
NMB0058	NMB0058 - hypothetical protein	hypothetical protein, NMC0042 conserved hypothetical protein 52506:52667 reverse	hypothetical protein	NMC0042 conserved hypothetical protein 52506:52667 reverse	kmeans-9																		1
NMB0059	NMB0059 - dnaJ protein	dnaJ protein, dnaJ DnaJ protein 52714:53835 forward	dnaJ protein	dnaJ DnaJ protein 52714:53835 forward	kmeans-9												1
NMB0060	NMB0060 - conserved hypothetical protein	conserved hypothetical protein, NMC0044 putative inner membrane transport protein 54031:56049 forward	conserved hypothetical protein	NMC0044 putative inner membrane transport protein 54031:56049 forward	kmeans-5										1																															1
NMB0063	NMB0063 - dTDP-D-glucose 4,6-dehydratase	dTDP-D-glucose 4,6-dehydratase, rfbB2 dTDP-glucose 4,6-dehydratase 75521:76588 forward	dTDP-D-glucose 4,6-dehydratase	rfbB2 dTDP-glucose 4,6-dehydratase 75521:76588 forward	kmeans-8			1																															1
NMB0081	NMB0081 - dTDP-4-keto-6-deoxy-D-glucose-3,6-epimerase	dTDP-4-keto-6-deoxy-D-glucose-3,6-epimerase, rfbC2 dTDP-D-glucose 4,6-dehydratase 77556:78110 forward	dTDP-4-keto-6-deoxy-D-glucose-3,6-epimerase	rfbC2 dTDP-D-glucose 4,6-dehydratase 77556:78110 forward	kmeans-9			1																															1
NMB0085	NMB0085 - sodium/glutamate symporter	sodium/glutamate symporter, gltS sodium/glutamate symport carrier protein 83637:84851 forward	sodium/glutamate symporter	gltS sodium/glutamate symport carrier protein 83637:84851 forward	kmeans-9																	1							1
NMB0086	NMB0086 - hypothetical protein	hypothetical protein, NMC0071 putative lipoprotein 84950:85966 forward	hypothetical protein	NMC0071 putative lipoprotein 84950:85966 forward	kmeans-5																		1
NMB0087	NMB0087 - hypothetical protein	hypothetical protein, NMC0072 conserved hypothetical protein 85977:86174 forward	hypothetical protein	NMC0072 conserved hypothetical protein 85977:86174 forward	kmeans-5																		1
NMB0091	NMB0091 - hypothetical protein	hypothetical protein, NMC0080 conserved hypothetical protein 91332:91568 forward	hypothetical protein	NMC0080 conserved hypothetical protein 91332:91568 forward	kmeans-9																		1
NMB0092	NMB0092 - hypothetical protein	hypothetical protein, NMC0081 conserved hypothetical protein 91562:91789 forward	hypothetical protein	NMC0081 conserved hypothetical protein 91562:91789 forward	kmeans-5																		1
NMB0093	NMB0093 - hypothetical protein	hypothetical protein, NMC0082 conserved hypothetical protein 91789:92070 forward	hypothetical protein	NMC0082 conserved hypothetical protein 91789:92070 forward	kmeans-5																		1
NMB0114	NMB0114 - putative nitrogen regulation protein NtrY	putative nitrogen regulation protein NtrY, NMC0106 putative two-component sensor kinase 109421:111538 forward	putative nitrogen regulation protein NtrY	NMC0106 putative two-component sensor kinase 109421:111538 forward	kmeans-8															1
NMB0115	NMB0115 - nitrogen assimilation regulatory protein NtrX	nitrogen assimilation regulatory protein NtrX, NMC0107 putative two-component trancriptional regulator 111531:112808 forward	nitrogen assimilation regulatory protein NtrX	NMC0107 putative two-component trancriptional regulator 111531:112808 forward	kmeans-8															1
NMB0116	NMB0116 - DNA processing chain A	DNA processing chain A, smf SMF-family protein 112899:114092 forward	DNA processing chain A	smf SMF-family protein 112899:114092 forward	kmeans-8				1
NMB0118	NMB0118 - DNA topoisomerase I	DNA topoisomerase I, topA DNA topoisomerase I 114651:116957 forward	DNA topoisomerase I	topA DNA topoisomerase I 114651:116957 forward	kmeans-7							1
NMB0119	NMB0119 - hypothetical protein	hypothetical protein, NMC0111 conserved hypothetical protein 117030:117725 reverse	hypothetical protein	NMC0111 conserved hypothetical protein 117030:117725 reverse	kmeans-7																		1
NMB0120	NMB0120 - hypothetical protein	hypothetical protein, NMC0112 putative inner membrane protein 117745:118297 reverse	hypothetical protein	NMC0112 putative inner membrane protein 117745:118297 reverse	kmeans-9																		1
NMB0121	NMB0121 - conserved hypothetical protein	conserved hypothetical protein, NMC0113 hypothetical protein 118416:118793 forward	conserved hypothetical protein	NMC0113 hypothetical protein 118416:118793 forward	kmeans-7										1																															1
NMB0125	NMB0125 - preprotein translocase SecE subunit	preprotein translocase SecE subunit, secE putative preprotein translocase SecE subunit 121623:121901 forward	preprotein translocase SecE subunit	secE putative preprotein translocase SecE subunit 121623:121901 forward	kmeans-8												1
NMB0130	NMB0130 - 50S ribosomal protein L10	50S ribosomal protein L10, rplJ 50S ribosomal protein L10 123899:124399 forward	50S ribosomal protein L10	rplJ 50S ribosomal protein L10 123899:124399 forward	kmeans-8													1
NMB0131	NMB0131 - 50S ribosomal protein L7/L12	50S ribosomal protein L7/L12, rplL 50S ribosomal protein L7/L12 124457:124828 forward	50S ribosomal protein L7/L12	rplL 50S ribosomal protein L7/L12 124457:124828 forward	kmeans-8													1
NMB0132	NMB0132 - DNA-directed RNA polymerase, beta subunit	DNA-directed RNA polymerase, beta subunit, rpoB DNA-directed RNA polymerase beta chain 125013:129197 forward	DNA-directed RNA polymerase, beta subunit	rpoB DNA-directed RNA polymerase beta chain 125013:129197 forward	kmeans-8																1
NMB0133	NMB0133 - DNA-directed RNA polymerase, beta' subunit	DNA-directed RNA polymerase, beta' subunit, rpoC DNA-directed RNA polymerase beta' chain 129354:133529 forward	DNA-directed RNA polymerase, beta' subunit	rpoC DNA-directed RNA polymerase beta' chain 129354:133529 forward	kmeans-8																1
NMB0140	NMB0140 - 30S ribosomal protein S10	30S ribosomal protein S10, rpsJ 30S ribosomal protein S10 138160:138471 forward	30S ribosomal protein S10	rpsJ 30S ribosomal protein S10 138160:138471 forward	kmeans-4													1
NMB0171	NMB0171 - septum site-determining protein MinD	septum site-determining protein MinD, minD septum site-determining protein 153777:154592 forward	septum site-determining protein MinD	minD septum site-determining protein 153777:154592 forward	kmeans-7				1																																		1
NMB0175	NMB0175 - conserved hypothetical protein	conserved hypothetical protein, NMC0165 putative inner membrane transport protein 159047:159856 reverse	conserved hypothetical protein	NMC0165 putative inner membrane transport protein 159047:159856 reverse	kmeans-10										1																															1
NMB0176	NMB0176 - D-amino acid dehydrogenase, small subunit	D-amino acid dehydrogenase, small subunit, dadA D-amino acid dehydrogenase small subunit 160037:161293 reverse	D-amino acid dehydrogenase, small subunit	dadA D-amino acid dehydrogenase small subunit 160037:161293 reverse	kmeans-5								1															1
NMB0177	NMB0177 - putative sodium/alanine symporter	putative sodium/alanine symporter, NMC0167 putative amino-acid transporter 161372:162763 reverse	putative sodium/alanine symporter	NMC0167 putative amino-acid transporter 161372:162763 reverse	kmeans-5																	1							1
NMB0194	NMB0194 - putative amino acid symporter	putative amino acid symporter, NMC0185 putative inner membrane amino-acid transport protein 181438:182865 reverse	putative amino acid symporter	NMC0185 putative inner membrane amino-acid transport protein 181438:182865 reverse	kmeans-5																	1							1
NMB0205	NMB0205 - ferric uptake regulation protein	ferric uptake regulation protein, fur ferric uptake regulation protein 193409:193912 forward	ferric uptake regulation protein	fur ferric uptake regulation protein 193409:193912 forward	kmeans-5															1
NMB0210	NMB0210 - site-specific DNA methylase, truncation; comparison|of this gene to its homologs suggests this gene has been|truncated; identified by similarity to EGAD:8813	site-specific DNA methylase, truncation; comparison|of this gene to its homologs suggests this gene has been|truncated; identified by similarity to EGAD:8813, NMC0202 pseudogene (modification methylase) 199751:200065 forward	site-specific DNA methylase, truncation; comparison|of this gene to its homologs suggests this gene has been|truncated; identified by similarity to EGAD:8813	NMC0202 pseudogene (modification methylase) 199751:200065 forward	kmeans-2						1	1
NMB0211	NMB0211 - L-serine dehydratase	L-serine dehydratase, sdaA L-serine dehydratase (pseudogene) 200369:201688 reverse	L-serine dehydratase	sdaA L-serine dehydratase (pseudogene) 200369:201688 reverse	kmeans-6								1															1
NMB0214	NMB0214 - oligopeptidase A	oligopeptidase A, prlC oligopeptidase A 205627:207663 forward	oligopeptidase A	prlC oligopeptidase A 205627:207663 forward	kmeans-5												1																																1
NMB0216	NMB0216 - catalase	catalase, katA catalase 211530:213044 reverse	catalase	katA catalase 211530:213044 reverse	kmeans-1				1
NMB0227	NMB0227 - conserved hypothetical protein	conserved hypothetical protein, NMC0226 putative inner membrane transport protein 228499:229692 reverse	conserved hypothetical protein	NMC0226 putative inner membrane transport protein 228499:229692 reverse	kmeans-5										1																															1
NMB0228	NMB0228 - conserved hypothetical protein	conserved hypothetical protein, NMC0227 conserved hypothetical protein 229821:230558 reverse	conserved hypothetical protein	NMC0227 conserved hypothetical protein 229821:230558 reverse	kmeans-5										1																															1
NMB0229	NMB0229 - conserved hypothetical protein, authentic|frameshift; this gene contains a frame shift which is not|the result of sequencing error; identified by similarity|to EGAD:28720	conserved hypothetical protein, authentic|frameshift; this gene contains a frame shift which is not|the result of sequencing error; identified by similarity|to EGAD:28720, NMC0228 conserved hypothetical protein 230545:231474 reverse	conserved hypothetical protein, authentic|frameshift; this gene contains a frame shift which is not|the result of sequencing error; identified by similarity|to EGAD:28720	NMC0228 conserved hypothetical protein 230545:231474 reverse	kmeans-5										1																															1
NMB0232	NMB0232 - DNA helicase II	DNA helicase II, uvrD DNA helicase II 232302:234509 forward	DNA helicase II	uvrD DNA helicase II 232302:234509 forward	kmeans-9							1
NMB0233	NMB0233 - hypothetical protein	hypothetical protein, recC exodeoxyribonuclease V 1671476:1674685 reverse	hypothetical protein	recC exodeoxyribonuclease V 1671476:1674685 reverse	kmeans-9																		1
NMB0238	NMB0238 - IS1016 family transposase, degenerate; this region|contains one or more premature stops and/or frameshifts|which are not the result of sequencing error; identified|by similarity to EGAD:28335	IS1016 family transposase, degenerate; this region|contains one or more premature stops and/or frameshifts|which are not the result of sequencing error; identified|by similarity to EGAD:28335, NMC0234 putative IS1016 transposase 236224:236601 forward	IS1016 family transposase, degenerate; this region|contains one or more premature stops and/or frameshifts|which are not the result of sequencing error; identified|by similarity to EGAD:28335	NMC0234 putative IS1016 transposase 236224:236601 forward	kmeans-8						1					1
NMB0239	NMB0239 - hypothetical protein	hypothetical protein, NMC0235 putative inner membrane protein 236755:237420 forward	hypothetical protein	NMC0235 putative inner membrane protein 236755:237420 forward	kmeans-8																		1
NMB0243	NMB0243 - NADH dehydrogenase I, C subunit	NADH dehydrogenase I, C subunit, nuoC NADH dehydrogenase I chain C 240198:240791 forward	NADH dehydrogenase I, C subunit	nuoC NADH dehydrogenase I chain C 240198:240791 forward	kmeans-7								1
NMB0244	NMB0244 - NADH dehydrogenase I, D subunit	NADH dehydrogenase I, D subunit, nuoD NADH dehydrogenase I chain D 240781:242037 forward	NADH dehydrogenase I, D subunit	nuoD NADH dehydrogenase I chain D 240781:242037 forward	kmeans-4								1
NMB0246	NMB0246 - NADH dehydrogenase I, F subunit	NADH dehydrogenase I, F subunit, nuoF NADH dehydrogenase I chain F 242900:244201 forward	NADH dehydrogenase I, F subunit	nuoF NADH dehydrogenase I chain F 242900:244201 forward	kmeans-4								1
NMB0249	NMB0249 - NADH dehydrogenase I, G subunit	NADH dehydrogenase I, G subunit, nuoG NADH dehydrogenase I chain G 244928:247189 forward	NADH dehydrogenase I, G subunit	nuoG NADH dehydrogenase I chain G 244928:247189 forward	kmeans-4								1
NMB0250	NMB0250 - NADH dehydrogenase I, H subunit	NADH dehydrogenase I, H subunit, nuoH NADH dehydrogenase I chain H 247186:248268 forward	NADH dehydrogenase I, H subunit	nuoH NADH dehydrogenase I chain H 247186:248268 forward	kmeans-4								1
NMB0251	NMB0251 - NADH dehydrogenase I, I subunit	NADH dehydrogenase I, I subunit, nuoI NADH dehydrogenase I chain I 248349:248828 forward	NADH dehydrogenase I, I subunit	nuoI NADH dehydrogenase I chain I 248349:248828 forward	kmeans-4								1
NMB0252	NMB0252 - hypothetical protein	hypothetical protein, NMC1310 conserved hypothetical protein 1297477:1299711 forward	hypothetical protein	NMC1310 conserved hypothetical protein 1297477:1299711 forward	kmeans-4																		1
NMB0253	NMB0253 - NADH dehydrogenase I, J subunit	NADH dehydrogenase I, J subunit, nuoJ NADH dehydrogenase I chain J 248840:249511 forward	NADH dehydrogenase I, J subunit	nuoJ NADH dehydrogenase I chain J 248840:249511 forward	kmeans-4								1
NMB0254	NMB0254 - NADH dehydrogenase I, K subunit	NADH dehydrogenase I, K subunit, nuoK NADH dehydrogenase I chain K 249508:249813 forward	NADH dehydrogenase I, K subunit	nuoK NADH dehydrogenase I chain K 249508:249813 forward	kmeans-4								1
NMB0255	NMB0255 - cell filamentation protein Fic-related protein	cell filamentation protein Fic-related protein, NMC0249 conserved hypothetical protein 249847:250422 forward	cell filamentation protein Fic-related protein	NMC0249 conserved hypothetical protein 249847:250422 forward	kmeans-4																			1
NMB0257	NMB0257 - NADH dehydrogenase I, L subunit	NADH dehydrogenase I, L subunit, nuoL NADH dehydrogenase I chain L 250936:252960 forward	NADH dehydrogenase I, L subunit	nuoL NADH dehydrogenase I chain L 250936:252960 forward	kmeans-4								1
NMB0263	NMB0263 - conserved hypothetical protein	conserved hypothetical protein, NMC0257 putative ATP-binding protein 257735:258658 reverse	conserved hypothetical protein	NMC0257 putative ATP-binding protein 257735:258658 reverse	kmeans-8										1																															1
NMB0264	NMB0264 - ABC transporter, ATP-binding protein	ABC transporter, ATP-binding protein, NMC0258 putative ABC transporter 258663:260516 reverse	ABC transporter, ATP-binding protein	NMC0258 putative ABC transporter 258663:260516 reverse	kmeans-8																	1
NMB0265	NMB0265 - Holliday junction DNA helicase RuvA	Holliday junction DNA helicase RuvA, ruvA Holliday junction DNA helicase 260682:261266 reverse	Holliday junction DNA helicase RuvA	ruvA Holliday junction DNA helicase 260682:261266 reverse	kmeans-8							1
NMB0266	NMB0266 - conserved hypothetical protein	conserved hypothetical protein, NMC0260 hypothetical protein 261348:261728 reverse	conserved hypothetical protein	NMC0260 hypothetical protein 261348:261728 reverse	kmeans-9										1																															1
NMB0276	NMB0276 - conserved hypothetical protein	conserved hypothetical protein, NMC0271 conserved hypothetical protein 269918:270874 reverse	conserved hypothetical protein	NMC0271 conserved hypothetical protein 269918:270874 reverse	kmeans-8										1																															1
NMB0278	NMB0278 - thiol:disulfide interchange protein DsbA	thiol:disulfide interchange protein DsbA, NMC0273 putative thiol:disulphide interchange protein 273004:273702 forward	thiol:disulfide interchange protein DsbA	NMC0273 putative thiol:disulphide interchange protein 273004:273702 forward	kmeans-9												1
NMB0284	NMB0284 - adenylosuccinate lyase	adenylosuccinate lyase, purB adenylosuccinate lyase 291191:292561 forward	adenylosuccinate lyase	purB adenylosuccinate lyase 291191:292561 forward	kmeans-9														1
NMB0293	NMB0293 - putative TonB-dependent receptor	putative TonB-dependent receptor, NMC1887 putative TonB-dependent receptor protein 1918871:1920982 reverse	putative TonB-dependent receptor	NMC1887 putative TonB-dependent receptor protein 1918871:1920982 reverse	kmeans-10																	1																				1
NMB0294	NMB0294 - thiol:disulfide interchange protein DsbA	thiol:disulfide interchange protein DsbA, NMC1885 putative thiol:disulphide interchange protein 1917143:1917838 reverse	thiol:disulfide interchange protein DsbA	NMC1885 putative thiol:disulphide interchange protein 1917143:1917838 reverse	kmeans-5												1
NMB0298	NMB0298 - hypothetical protein	hypothetical protein, NMC1882 hypothetical inner membrane protein 1913331:1914137 reverse	hypothetical protein	NMC1882 hypothetical inner membrane protein 1913331:1914137 reverse	kmeans-8																		1
NMB0302	NMB0302 - IS1016C2 transposase, degenerate; this region|contains one or more premature stops and/or frameshifts|which are not the result of sequencing error; identified|by similarity to EGAD:11327	IS1016C2 transposase, degenerate; this region|contains one or more premature stops and/or frameshifts|which are not the result of sequencing error; identified|by similarity to EGAD:11327, NMC2126 insertion element IS1016 transposase 2168865:2169518 forwar	IS1016C2 transposase, degenerate; this region|contains one or more premature stops and/or frameshifts|which are not the result of sequencing error; identified|by similarity to EGAD:11327	NMC2126 insertion element IS1016 transposase 2168865:2169518 forward	kmeans-9						1					1
NMB0305	NMB0305 - hypothetical protein	hypothetical protein, porB porin, major outer membrane protein P.I 2069294:2070508 forward	hypothetical protein	porB porin, major outer membrane protein P.I 2069294:2070508 forward	kmeans-9																		1
NMB0309	NMB0309 - conserved hypothetical protein	conserved hypothetical protein, NMC1872 conserved hypothetical protein 1902862:1903353 forward	conserved hypothetical protein	NMC1872 conserved hypothetical protein 1902862:1903353 forward	kmeans-8										1																															1
NMB0312	NMB0312 - virulence-associated protein VapA, authentic|frameshift; this gene contains a frame shift which is not|the result of sequencing error; identified by similarity|to GP:4206706	virulence-associated protein VapA, authentic|frameshift; this gene contains a frame shift which is not|the result of sequencing error; identified by similarity|to GP:4206706, vapA putative virulence associated protein 1890655:1892514 reverse	virulence-associated protein VapA, authentic|frameshift; this gene contains a frame shift which is not|the result of sequencing error; identified by similarity|to GP:4206706	vapA putative virulence associated protein 1890655:1892514 reverse	kmeans-6				1
NMB0313	NMB0313 - conserved hypothetical protein	conserved hypothetical protein, NMC1858 conserved hypothetical protein 1888950:1890419 reverse	conserved hypothetical protein	NMC1858 conserved hypothetical protein 1888950:1890419 reverse	kmeans-10										1																															1
NMB0317	NMB0317 - conserved hypothetical protein	conserved hypothetical protein, NMC1854 conserved hypothetical protein 1884675:1885148 forward	conserved hypothetical protein	NMC1854 conserved hypothetical protein 1884675:1885148 forward	kmeans-3										1																															1
NMB0318	NMB0318 - fatty acid efflux system protein	fatty acid efflux system protein, emrA multidrug resistance translocase 1883226:1884482 reverse	fatty acid efflux system protein	emrA multidrug resistance translocase 1883226:1884482 reverse	kmeans-1																	1
NMB0319	NMB0319 - fatty acid efflux system protein	fatty acid efflux system protein, emrB multidrug resistance translocase 1881676:1883226 reverse	fatty acid efflux system protein	emrB multidrug resistance translocase 1881676:1883226 reverse	kmeans-5																	1
NMB0320	NMB0320 - hypothetical protein	hypothetical protein, NMC0981 putative acyl-CoA dehydrogenase 976440:977531 reverse	hypothetical protein	NMC0981 putative acyl-CoA dehydrogenase 976440:977531 reverse	kmeans-6																		1
NMB0321	NMB0321 - 50S ribosomal protein L28	50S ribosomal protein L28, rpmB 50S ribosomal protein L28 1881193:1881426 reverse	50S ribosomal protein L28	rpmB 50S ribosomal protein L28 1881193:1881426 reverse	kmeans-8													1
NMB0322	NMB0322 - 50S ribosomal protein L33	50S ribosomal protein L33, rpmG 50S ribosomal protein L33 1881006:1881161 reverse	50S ribosomal protein L33	rpmG 50S ribosomal protein L33 1881006:1881161 reverse	kmeans-8													1
NMB0326	NMB0326 - octaprenyl-diphosphate synthase	octaprenyl-diphosphate synthase, NMC1846 octaprenyl-diphosphate synthase 1877513:1878487 reverse	octaprenyl-diphosphate synthase	NMC1846 octaprenyl-diphosphate synthase 1877513:1878487 reverse	kmeans-8		1
NMB0327	NMB0327 - conserved hypothetical protein, authentic|frameshift; this gene contains a frame shift which is not|the result of sequencing error; identified by similarity|to EGAD:28095	conserved hypothetical protein, authentic|frameshift; this gene contains a frame shift which is not|the result of sequencing error; identified by similarity|to EGAD:28095, NMC1845 conserved hypothetical protein 1877062:1877508 reverse	conserved hypothetical protein, authentic|frameshift; this gene contains a frame shift which is not|the result of sequencing error; identified by similarity|to EGAD:28095	NMC1845 conserved hypothetical protein 1877062:1877508 reverse	kmeans-8										1																															1
NMB0328	NMB0328 - hypothetical protein	hypothetical protein, clpA putative ATP-dependent protease ATP-binding protein 791245:793560 reverse	hypothetical protein	clpA putative ATP-dependent protease ATP-binding protein 791245:793560 reverse	kmeans-6																		1
NMB0330	NMB0330 - conserved hypothetical protein	conserved hypothetical protein, NMC1842 conserved hypothetical protein 1874600:1874809 forward	conserved hypothetical protein	NMC1842 conserved hypothetical protein 1874600:1874809 forward	kmeans-6										1																															1
NMB0331	NMB0331 - putative kinase	putative kinase, NMC1841 conserved hypothetical protein 1873975:1874607 forward	putative kinase	NMC1841 conserved hypothetical protein 1873975:1874607 forward	kmeans-6					1
NMB0332	NMB0332 - type IV prepilin peptidase	type IV prepilin peptidase, pilD type IV prepilin leader peptidase 1873113:1873973 forward	type IV prepilin peptidase	pilD type IV prepilin leader peptidase 1873113:1873973 forward	kmeans-6			1	1
NMB0334	NMB0334 - glucose-6-phosphate isomerase	glucose-6-phosphate isomerase, pgi2 glucose-6-phosphate isomerase 2 1869654:1871408 reverse	glucose-6-phosphate isomerase	pgi2 glucose-6-phosphate isomerase 2 1869654:1871408 reverse	kmeans-7								1
NMB0337	NMB0337 - putative branched-chain amino acid aminotransferase	putative branched-chain amino acid aminotransferase, ilvE putative branched-chain amino acid aminotransferase 1866499:1867497 forward	putative branched-chain amino acid aminotransferase	ilvE putative branched-chain amino acid aminotransferase 1866499:1867497 forward	kmeans-5	1
NMB0345	NMB0345 - putative cell-binding factor	putative cell-binding factor, NMC1825 putative periplasmi hypothetical protein 1859211:1860077 reverse	putative cell-binding factor	NMC1825 putative periplasmi hypothetical protein 1859211:1860077 reverse	kmeans-5			1
NMB0346	NMB0346 - hypothetical protein	hypothetical protein, NMC1824 hypothetical protein 1858382:1859101 reverse	hypothetical protein	NMC1824 hypothetical protein 1858382:1859101 reverse	kmeans-9																		1
NMB0347	NMB0347 - conserved hypothetical protein	conserved hypothetical protein, NMC1823 conserved hypothetical protein 1857817:1858308 reverse	conserved hypothetical protein	NMC1823 conserved hypothetical protein 1857817:1858308 reverse	kmeans-8										1																															1
NMB0348	NMB0348 - conserved hypothetical protein	conserved hypothetical protein, NMC1822 conserved hypothetical protein 1856776:1857786 reverse	conserved hypothetical protein	NMC1822 conserved hypothetical protein 1856776:1857786 reverse	kmeans-8										1																															1
NMB0350	NMB0350 - hypothetical protein	hypothetical protein, NMC0233 hypothetical protein 235812:236171 reverse	hypothetical protein	NMC0233 hypothetical protein 235812:236171 reverse	kmeans-9																		1
NMB0351	NMB0351 - transaldolase	transaldolase, tal transaldolase 1854303:1855358 forward	transaldolase	tal transaldolase 1854303:1855358 forward	kmeans-7								1
NMB0359	NMB0359 - glutamate--ammonia ligase	glutamate--ammonia ligase, glnA glutamine synthetase 1846513:1847931 reverse	glutamate--ammonia ligase	glnA glutamine synthetase 1846513:1847931 reverse	kmeans-5	1
NMB0367	NMB0367 - hypothetical protein	hypothetical protein, NMC1796 hypothetical protein 1838011:1838388 forward	hypothetical protein	NMC1796 hypothetical protein 1838011:1838388 forward	kmeans-7																		1
NMB0368	NMB0368 - hypothetical protein	hypothetical protein, NMC1801 hypothetical protein 1840393:1840878 forward	hypothetical protein	NMC1801 hypothetical protein 1840393:1840878 forward	kmeans-9																		1
NMB0371	NMB0371 - hypothetical protein	hypothetical protein, NMC1795 conserved hypothetical protein 1837582:1837980 forward	hypothetical protein	NMC1795 conserved hypothetical protein 1837582:1837980 forward	kmeans-9																		1
NMB0374	NMB0374 - MafB-related protein	MafB-related protein, NMC1790 adhesin MafB2 1833720:1835483 forward	MafB-related protein	NMC1790 adhesin MafB2 1833720:1835483 forward	kmeans-9																			1
NMB0375	NMB0375 - mafA protein	mafA protein, mafA2 adhesin MafA2 1832775:1833716 forward	mafA protein	mafA2 adhesin MafA2 1832775:1833716 forward	kmeans-9																			1
NMB0378	NMB0378 - putative phosphate permease	putative phosphate permease, NMC1787 putative phosphate permease 1829657:1831231 reverse	putative phosphate permease	NMC1787 putative phosphate permease 1829657:1831231 reverse	kmeans-10																	1										1
NMB0382	NMB0382 - outer membrane protein class 4	outer membrane protein class 4, rmpM outer membrane protein class 4 1824789:1825517 reverse	outer membrane protein class 4	rmpM outer membrane protein class 4 1824789:1825517 reverse	kmeans-7			1
NMB0385	NMB0385 - thiamin-monophosphate kinase	thiamin-monophosphate kinase, thiL thiamine-monophosphate kinase 1823012:1823968 reverse	thiamin-monophosphate kinase	thiL thiamine-monophosphate kinase 1823012:1823968 reverse	kmeans-8		1
NMB0388	NMB0388 - putative sugar transporter	putative sugar transporter, NMC1779 putative integral membrane transport protein 1819055:1820410 reverse	putative sugar transporter	NMC1779 putative integral membrane transport protein 1819055:1820410 reverse	kmeans-7																	1																			1
NMB0393	NMB0393 - multidrug resistance protein	multidrug resistance protein, NMC1922 conserved hypothetical protein 1951267:1951671 forward	multidrug resistance protein	NMC1922 conserved hypothetical protein 1951267:1951671 forward	kmeans-5																	1
NMB0394	NMB0394 - quinolinate synthetase A	quinolinate synthetase A, nadA quinolinate synthetase A 1809569:1810681 forward	quinolinate synthetase A	nadA quinolinate synthetase A 1809569:1810681 forward	kmeans-9		1
NMB0396	NMB0396 - nicotinate-nucleotide pyrophosphorylase	nicotinate-nucleotide pyrophosphorylase, nadC nicotinate-nucleotide pyrophosphorylase 1807368:1808249 reverse	nicotinate-nucleotide pyrophosphorylase	nadC nicotinate-nucleotide pyrophosphorylase 1807368:1808249 reverse	kmeans-9		1
NMB0397	NMB0397 - hypothetical protein	hypothetical protein, murG UDP-N-acetylglucosamine--N-acetylmuramyl-(penta pe pyrophosphoryl-undecaprenol N-acetylglucosamine transferase 1777048:1778115 reverse	hypothetical protein	murG UDP-N-acetylglucosamine--N-acetylmuramyl-(penta pe pyrophosphoryl-undecaprenol N-acetylglucosamine transferase 1777048:1778115 reverse	kmeans-5																		1
NMB0398	NMB0398 - transcriptional regulator, ArsR family	transcriptional regulator, ArsR family, NMC1769 transcriptional regulator, arsr family 1806619:1806900 reverse	transcriptional regulator, ArsR family	NMC1769 transcriptional regulator, arsr family 1806619:1806900 reverse	kmeans-6															1
NMB0399	NMB0399 - exodeoxyribonuclease III	exodeoxyribonuclease III, xthA exodeoxyribonuclease III 1805789:1806559 reverse	exodeoxyribonuclease III	xthA exodeoxyribonuclease III 1805789:1806559 reverse	kmeans-6							1
NMB0400	NMB0400 - transposase, truncated	transposase, truncated, NMC1767 putative transposase fragment 1804266:1804847 reverse	transposase, truncated	NMC1767 putative transposase fragment 1804266:1804847 reverse	kmeans-8						1					1
NMB0401	NMB0401 - proline dehydrogenase	proline dehydrogenase, putA proline dehydrogenase 1799442:1803264 forward	proline dehydrogenase	putA proline dehydrogenase 1799442:1803264 forward	kmeans-7								1															1
NMB0414	NMB0414 - UDP-N-acetylmuramoylalanyl-D-glutamate--2,6-diaminopimelate ligase	UDP-N-acetylmuramoylalanyl-D-glutamate--2,6-diaminopimelate ligase, murE UDP-N-acetylmuramyl-tripeptide synthetase 1786043:1787521 reverse	UDP-N-acetylmuramoylalanyl-D-glutamate--2,6-diaminopimelate ligase	murE UDP-N-acetylmuramyl-tripeptide synthetase 1786043:1787521 reverse	kmeans-8			1																													1
NMB0415	NMB0415 - conserved hypothetical protein, authentic|frameshift; this gene contains a frame shift which is not|the result of sequencing error; identified by similarity|to EGAD:28018	conserved hypothetical protein, authentic|frameshift; this gene contains a frame shift which is not|the result of sequencing error; identified by similarity|to EGAD:28018, NMC1750 pseudogene (putative integral membrane protein) 1784374:1786020 reverse	conserved hypothetical protein, authentic|frameshift; this gene contains a frame shift which is not|the result of sequencing error; identified by similarity|to EGAD:28018	NMC1750 pseudogene (putative integral membrane protein) 1784374:1786020 reverse	kmeans-8										1																															1
NMB0416	NMB0416 - UDP-N-acetylmuramoylalanyl-D-glutamyl-2,6-diaminopimelate--D-alanyl-D-alanyl ligase	UDP-N-acetylmuramoylalanyl-D-glutamyl-2,6-diaminopimelate--D-alanyl-D-alanyl ligase, murF UDP-MurNAc-pentapeptide synthetase 1782892:1784331 reverse	UDP-N-acetylmuramoylalanyl-D-glutamyl-2,6-diaminopimelate--D-alanyl-D-alanyl ligase	murF UDP-MurNAc-pentapeptide synthetase 1782892:1784331 reverse	kmeans-8			1																													1
NMB0417	NMB0417 - hypothetical protein	hypothetical protein, NMC1748 putative periplasmic protein 1782713:1782895 reverse	hypothetical protein	NMC1748 putative periplasmic protein 1782713:1782895 reverse	kmeans-8																		1
NMB0420	NMB0420 - UDP-N-acetylmuramoylalanine--D-glutamate ligase	UDP-N-acetylmuramoylalanine--D-glutamate ligase, murD UDP-N-acetylmuramoylalanine--D-glutamate ligase 1779570:1780907 reverse	UDP-N-acetylmuramoylalanine--D-glutamate ligase	murD UDP-N-acetylmuramoylalanine--D-glutamate ligase 1779570:1780907 reverse	kmeans-8			1																													1
NMB0429	NMB0429 - hypothetical protein	hypothetical protein, NMC0519 putative regulatory protein 546168:546740 forward	hypothetical protein	NMC0519 putative regulatory protein 546168:546740 forward	kmeans-1																		1
NMB0430	NMB0430 - putative carboxyphosphonoenolpyruvate phosphonomutase	putative carboxyphosphonoenolpyruvate phosphonomutase, prpB putative carboxyphosphonoenol pyruvate phosphonomutase 1768163:1769041 reverse	putative carboxyphosphonoenolpyruvate phosphonomutase	prpB putative carboxyphosphonoenol pyruvate phosphonomutase 1768163:1769041 reverse	kmeans-5								1
NMB0431	NMB0431 - methylcitrate synthase/citrate synthase 2	methylcitrate synthase/citrate synthase 2, prpC citrate synthase 1766923:1768077 reverse	methylcitrate synthase/citrate synthase 2	prpC citrate synthase 1766923:1768077 reverse	kmeans-1								1
NMB0432	NMB0432 - conserved hypothetical protein	conserved hypothetical protein, nusA N utilisation substance protein A 1580233:1581750 forward	conserved hypothetical protein	nusA N utilisation substance protein A 1580233:1581750 forward	kmeans-7										1																															1
NMB0433	NMB0433 - aconitate hydratase 1	aconitate hydratase 1, acnA aconitate hydratase 1762168:1764774 reverse	aconitate hydratase 1	acnA aconitate hydratase 1762168:1764774 reverse	kmeans-7								1
NMB0434	NMB0434 - putative AcnD-accessory protein PrpF	putative AcnD-accessory protein PrpF, NMC1728 conserved hypothetical protein 1760646:1761815 reverse	putative AcnD-accessory protein PrpF	NMC1728 conserved hypothetical protein 1760646:1761815 reverse	kmeans-7								1														1
NMB0435	NMB0435 - acetate kinase	acetate kinase, ackA2 acetate kinase 1759032:1760231 reverse	acetate kinase	ackA2 acetate kinase 1759032:1760231 reverse	kmeans-5								1
NMB0437	NMB0437 - conserved hypothetical protein	conserved hypothetical protein, NMC1725 conserved hypothetical protein 1757735:1758178 forward	conserved hypothetical protein	NMC1725 conserved hypothetical protein 1757735:1758178 forward	kmeans-8										1																															1
NMB0445	NMB0445 - putative bicyclomycin resistance protein	putative bicyclomycin resistance protein, NMC1706 putative integral membrane efflux protein 1739344:1740723 reverse	putative bicyclomycin resistance protein	NMC1706 putative integral membrane efflux protein 1739344:1740723 reverse	kmeans-8																	1
NMB0449	NMB0449 - hypothetical protein	hypothetical protein, NMC1702 hypothetical protein 1735517:1736449 reverse	hypothetical protein	NMC1702 hypothetical protein 1735517:1736449 reverse	kmeans-6																		1
NMB0450	NMB0450 - hypothetical protein	hypothetical protein, NMC1702 hypothetical protein 1735517:1736449 reverse	hypothetical protein	NMC1702 hypothetical protein 1735517:1736449 reverse	kmeans-8																		1
NMB0460	NMB0460 - transferrin-binding protein 2	transferrin-binding protein 2, tbpB transferrin-binding protein B 1724276:1726075 reverse	transferrin-binding protein 2	tbpB transferrin-binding protein B 1724276:1726075 reverse	kmeans-9																	1																				1
NMB0461	NMB0461 - transferrin-binding protein 1	transferrin-binding protein 1, tbpA transferrin-binding protein A 1721463:1724189 reverse	transferrin-binding protein 1	tbpA transferrin-binding protein A 1721463:1724189 reverse	kmeans-5																	1																				1
NMB0462	NMB0462 - spermidine/putrescine ABC transporter, periplasmic spermidine/putrescine-binding protein	spermidine/putrescine ABC transporter, periplasmic spermidine/putrescine-binding protein, NMC1689 putative polyamine permease substrate-binding protein 1719048:1720190 forward	spermidine/putrescine ABC transporter, periplasmic spermidine/putrescine-binding protein	NMC1689 putative polyamine permease substrate-binding protein 1719048:1720190 forward	kmeans-9																	1							1
NMB0464	NMB0464 - putative phospholipase A1	putative phospholipase A1, NMC1687 putative phopholipase (pseudogene) 1717174:1718403 reverse	putative phospholipase A1	NMC1687 putative phopholipase (pseudogene) 1717174:1718403 reverse	kmeans-4									1																																	1
NMB0481	NMB0481 - hypothetical protein	hypothetical protein, NMC1667 hypothetical protein 1699544:1699831 forward	hypothetical protein	NMC1667 hypothetical protein 1699544:1699831 forward	kmeans-9																		1
NMB0503	NMB0503 - hypothetical protein	hypothetical protein, NMC0365 hypothetical protein 371440:372003 reverse	hypothetical protein	NMC0365 hypothetical protein 371440:372003 reverse	kmeans-7																		1
NMB0508	NMB0508 - hypothetical protein	hypothetical protein, NMC0454 hypothetical protein 480449:480721 forward	hypothetical protein	NMC0454 hypothetical protein 480449:480721 forward	kmeans-9																		1
NMB0517	NMB0517 - hypothetical protein	hypothetical protein, ribD putative diaminohydroxyphosphoribosylaminopyrimidine deaminase/phosphoribosylamino)uracil reductase 420792:421901 reverse	hypothetical protein	ribD putative diaminohydroxyphosphoribosylaminopyrimidine deaminase/phosphoribosylamino)uracil reductase 420792:421901 reverse	kmeans-6																		1
NMB0525	NMB0525 - putative aluminum resistance protein	putative aluminum resistance protein, NMC0464 hypothetical protein 486904:487563 forward	putative aluminum resistance protein	NMC0464 hypothetical protein 486904:487563 forward	kmeans-8				1
NMB0528	NMB0528 - conserved hypothetical protein	conserved hypothetical protein, NMC0467 putative membrane protein 488804:489175 forward	conserved hypothetical protein	NMC0467 putative membrane protein 488804:489175 forward	kmeans-8										1																															1
NMB0529	NMB0529 - conserved hypothetical protein	conserved hypothetical protein, NMC0468 hypothetical protein 489172:489810 forward	conserved hypothetical protein	NMC0468 hypothetical protein 489172:489810 forward	kmeans-8										1																															1
NMB0535	NMB0535 - glucose/galactose transporter	glucose/galactose transporter, NMC0474 putative transmembrane hexose transporter 496627:497850 forward	glucose/galactose transporter	NMC0474 putative transmembrane hexose transporter 496627:497850 forward	kmeans-1																	1																			1
NMB0536	NMB0536 - Na+/H+ antiporter	Na+/H+ antiporter, NMC0475 putative transmembrane transport protein 498141:499520 forward	Na+/H+ antiporter	NMC0475 putative transmembrane transport protein 498141:499520 forward	kmeans-8																	1																				1
NMB0540	NMB0540 - aspartate aminotransferase	aspartate aminotransferase, aspC putative aspartate aminotransferase 502447:503640 reverse	aspartate aminotransferase	aspC putative aspartate aminotransferase 502447:503640 reverse	kmeans-9	1																												1
NMB0543	NMB0543 - putative L-lactate permease	putative L-lactate permease, NMC0482 putative transmembrane transport protein 504706:506292 reverse	putative L-lactate permease	NMC0482 putative transmembrane transport protein 504706:506292 reverse	kmeans-9																	1																			1
NMB0544	NMB0544 - conserved hypothetical protein	conserved hypothetical protein, NMC0483 hypothetical protein 506561:507283 reverse	conserved hypothetical protein	NMC0483 hypothetical protein 506561:507283 reverse	kmeans-6										1																															1
NMB0545	NMB0545 - conserved hypothetical protein	conserved hypothetical protein, NMC0484 hypothetical protein 507533:511018 forward	conserved hypothetical protein	NMC0484 hypothetical protein 507533:511018 forward	kmeans-9										1																															1
NMB0546	NMB0546 - alcohol dehydrogenase, propanol-preferring	alcohol dehydrogenase, propanol-preferring, adhA putative alcohol dehydrogenase 511369:512415 reverse	alcohol dehydrogenase, propanol-preferring	adhA putative alcohol dehydrogenase 511369:512415 reverse	kmeans-5								1
NMB0554	NMB0554 - dnaK protein	dnaK protein, dnaK putative chaperone protein 523485:525413 reverse	dnaK protein	dnaK putative chaperone protein 523485:525413 reverse	kmeans-9												1
NMB0555	NMB0555 - hypothetical protein	hypothetical protein, NMC0496 hypothetical protein 525621:525893 reverse	hypothetical protein	NMC0496 hypothetical protein 525621:525893 reverse	kmeans-7																		1
NMB0561	NMB0561 - grpE protein	grpE protein, grpE probable heat shock protein 530764:531342 forward	grpE protein	grpE probable heat shock protein 530764:531342 forward	kmeans-5												1
NMB0566	NMB0566 - Na(+)-translocating NADH-quinone reductase, subunit D	Na(+)-translocating NADH-quinone reductase, subunit D, nqrD putative Na(+)-translocating NADH-ubiquinone reductase subunit D 534742:535368 reverse	Na(+)-translocating NADH-quinone reductase, subunit D	nqrD putative Na(+)-translocating NADH-ubiquinone reductase subunit D 534742:535368 reverse	kmeans-8								1														1
NMB0568	NMB0568 - Na(+)-translocating NADH-quinone reductase, subunit B	Na(+)-translocating NADH-quinone reductase, subunit B, nqrB putative Na(+)-translocating NADH-ubiquinone reductase subunit B 536137:537369 reverse	Na(+)-translocating NADH-quinone reductase, subunit B	nqrB putative Na(+)-translocating NADH-ubiquinone reductase subunit B 536137:537369 reverse	kmeans-8								1														1
NMB0569	NMB0569 - Na(+)-translocating NADH-quinone reductase, subunit A	Na(+)-translocating NADH-quinone reductase, subunit A, nqrA putative Na(+)-translocating NADH-ubiquinone reductase subunit A 537372:538715 reverse	Na(+)-translocating NADH-quinone reductase, subunit A	nqrA putative Na(+)-translocating NADH-ubiquinone reductase subunit A 537372:538715 reverse	kmeans-8								1														1
NMB0571	NMB0571 - conserved hypothetical protein	conserved hypothetical protein, NMC0513 putative membrane protein 540842:541201 reverse	conserved hypothetical protein	NMC0513 putative membrane protein 540842:541201 reverse	kmeans-8										1																															1
NMB0574	NMB0574 - glycine cleavage system T protein	glycine cleavage system T protein, gcvT putative aminomethyltransferase 542838:543944 forward	glycine cleavage system T protein	gcvT putative aminomethyltransferase 542838:543944 forward	kmeans-9								1															1
NMB0575	NMB0575 - glycine cleavage system H protein	glycine cleavage system H protein, gcvH putative glycine cleavage system component H 544107:544493 forward	glycine cleavage system H protein	gcvH putative glycine cleavage system component H 544107:544493 forward	kmeans-7								1															1
NMB0577	NMB0577 - NosR-related protein	NosR-related protein, NMC0519 putative regulatory protein 546168:546740 forward	NosR-related protein	NMC0519 putative regulatory protein 546168:546740 forward	kmeans-7																			1
NMB0586	NMB0586 - putative adhesin	putative adhesin, NMC0528 putative periplasmic binding protein 561089:562003 reverse	putative adhesin	NMC0528 putative periplasmic binding protein 561089:562003 reverse	kmeans-1			1	1
NMB0587	NMB0587 - membrane protein	membrane protein, NMC0529 putative ABC-transporter membrane protein 562080:562955 reverse	membrane protein	NMC0529 putative ABC-transporter membrane protein 562080:562955 reverse	kmeans-9			1
NMB0588	NMB0588 - ABC transporter, ATP-binding protein	ABC transporter, ATP-binding protein, NMC0530 putative ABC-transporter ATP-binding protein 562979:563734 reverse	ABC transporter, ATP-binding protein	NMC0530 putative ABC-transporter ATP-binding protein 562979:563734 reverse	kmeans-5																	1
NMB0595	NMB0595 - DNA-binding response regulator	DNA-binding response regulator, NMC0537 putative two-component system regulator 569934:570611 reverse	DNA-binding response regulator	NMC0537 putative two-component system regulator 569934:570611 reverse	kmeans-9															1
NMB0596	NMB0596 - hypothetical protein	hypothetical protein, NMC0539 possible integral membrane protein 570801:572615 reverse	hypothetical protein	NMC0539 possible integral membrane protein 570801:572615 reverse	kmeans-3																		1
NMB0601	NMB0601 - conserved hypothetical protein	conserved hypothetical protein, NMC1192 hypothetical protein 1166933:1167892 forward	conserved hypothetical protein	NMC1192 hypothetical protein 1166933:1167892 forward	kmeans-9										1																															1
NMB0604	NMB0604 - alcohol dehydrogenase, zinc-containing	alcohol dehydrogenase, zinc-containing, NMC0547 putative zinc-binding alcohol dehydrogenase 576211:577275 reverse	alcohol dehydrogenase, zinc-containing	NMC0547 putative zinc-binding alcohol dehydrogenase 576211:577275 reverse	kmeans-1								1
NMB0609	NMB0609 - 30s ribosomal protein S15	30s ribosomal protein S15, rpsO putative 30S ribosomal protein S15 582368:582637 forward	30s ribosomal protein S15	rpsO putative 30S ribosomal protein S15 582368:582637 forward	kmeans-8													1
NMB0610	NMB0610 - spermidine/putrescine ABC transporter, ATP-binding protein	spermidine/putrescine ABC transporter, ATP-binding protein, NMC0553 putative polyamine permease ATP-binding protein 583019:584143 forward	spermidine/putrescine ABC transporter, ATP-binding protein	NMC0553 putative polyamine permease ATP-binding protein 583019:584143 forward	kmeans-8																	1							1
NMB0611	NMB0611 - spermidine/putrescine ABC transporter, permease protein	spermidine/putrescine ABC transporter, permease protein, NMC0554 putative polyamine permease inner membrane protein 584159:585124 forward	spermidine/putrescine ABC transporter, permease protein	NMC0554 putative polyamine permease inner membrane protein 584159:585124 forward	kmeans-8																	1							1
NMB0613	NMB0613 - hypothetical protein	hypothetical protein, NMC0512 putative membrane protein 539063:540502 reverse	hypothetical protein	NMC0512 putative membrane protein 539063:540502 reverse	kmeans-6																		1
NMB0614	NMB0614 - putative oxidoreductase	putative oxidoreductase, NMC0556 putative oxidoreductase 586137:587432 forward	putative oxidoreductase	NMC0556 putative oxidoreductase 586137:587432 forward	kmeans-6					1
NMB0615	NMB0615 - putative ammonium transporter AmtB	putative ammonium transporter AmtB, amtB putative ammonium transporter 587677:588981 reverse	putative ammonium transporter AmtB	amtB putative ammonium transporter 587677:588981 reverse	kmeans-1																	1																				1
NMB0616	NMB0616 - IS1016 family transposase, degenerate; this region|contains one or more premature stops and/or frameshifts|which are not the result of sequencing error; identified|by similarity to GP:4102010	IS1016 family transposase, degenerate; this region|contains one or more premature stops and/or frameshifts|which are not the result of sequencing error; identified|by similarity to GP:4102010, NMC1321 putative transposase (pseudogene) 1310625:1310999 forw	IS1016 family transposase, degenerate; this region|contains one or more premature stops and/or frameshifts|which are not the result of sequencing error; identified|by similarity to GP:4102010	NMC1321 putative transposase (pseudogene) 1310625:1310999 forward	kmeans-8						1					1
NMB0617	NMB0617 - transcription termination factor Rho	transcription termination factor Rho, rho transcription termination factor 591470:592729 reverse	transcription termination factor Rho	rho transcription termination factor 591470:592729 reverse	kmeans-6																1
NMB0622	NMB0622 - outer membrane lipoprotein carrier protein	outer membrane lipoprotein carrier protein, NMC0566 putative periplasmic carrier protein 598734:599357 forward	outer membrane lipoprotein carrier protein	NMC0566 putative periplasmic carrier protein 598734:599357 forward	kmeans-7												1
NMB0629	NMB0629 - phosphoribosylformimino-5-aminoimidazole carboxamide ribotide isomerase	phosphoribosylformimino-5-aminoimidazole carboxamide ribotide isomerase, hisA putative phosphoribosylformimino-5-aminoimidazole carboxamide ribotide isomerase 605730:606467 reverse	phosphoribosylformimino-5-aminoimidazole carboxamide ribotide isomerase	hisA putative phosphoribosylformimino-5-aminoimidazole carboxamide ribotide isomerase 605730:606467 reverse	kmeans-9	1
NMB0631	NMB0631 - putative phosphate acetyltransferase Pta	putative phosphate acetyltransferase Pta, NMC0575 putative phosphate acyltransferase 607269:608903 reverse	putative phosphate acetyltransferase Pta	NMC0575 putative phosphate acyltransferase 607269:608903 reverse	kmeans-7								1
NMB0634	NMB0634 - iron(III) ABC transporter, periplasmic binding protein	iron(III) ABC transporter, periplasmic binding protein, fbpA major ferric iron binding protein 611620:612615 reverse	iron(III) ABC transporter, periplasmic binding protein	fbpA major ferric iron binding protein 611620:612615 reverse	kmeans-1																	1																				1
NMB0642	NMB0642 - dATP pyrophosphohydrolase	dATP pyrophosphohydrolase, ntpA putative nucleoside triphosphate pyrophosphohydrolase 617253:617711 reverse	dATP pyrophosphohydrolase	ntpA putative nucleoside triphosphate pyrophosphohydrolase 617253:617711 reverse	kmeans-8														1
NMB0648	NMB0648 - hypothetical protein	hypothetical protein, NMC0591 conserved hypothetical protein 622433:622855 forward	hypothetical protein	NMC0591 conserved hypothetical protein 622433:622855 forward	kmeans-5																		1
NMB0649	NMB0649 - hypothetical protein	hypothetical protein, NMC0593 hypothetical protein 623333:623578 forward	hypothetical protein	NMC0593 hypothetical protein 623333:623578 forward	kmeans-5																		1
NMB0650	NMB0650 - hypothetical protein	hypothetical protein, NMC0595 hypothetical protein 624068:624457 forward	hypothetical protein	NMC0595 hypothetical protein 624068:624457 forward	kmeans-7																		1
NMB0651	NMB0651 - hypothetical protein	hypothetical protein, NMC0595 hypothetical protein 624068:624457 forward	hypothetical protein	NMC0595 hypothetical protein 624068:624457 forward	kmeans-7																		1
NMB0652	NMB0652 - mafA protein	mafA protein, mafA2 adhesin MafA2 1832775:1833716 forward	mafA protein	mafA2 adhesin MafA2 1832775:1833716 forward	kmeans-9																			1
NMB0653	NMB0653 - MafB-related protein	MafB-related protein, NMC0597 Adhesin MafB2 625524:626792 forward	MafB-related protein	NMC0597 Adhesin MafB2 625524:626792 forward	kmeans-1																			1
NMB0663	NMB0663 - outer membrane protein NspA	outer membrane protein NspA, nspA outer membrane protein 635025:635549 reverse	outer membrane protein NspA	nspA outer membrane protein 635025:635549 reverse	kmeans-10			1
NMB0665	NMB0665 - oxygen-independent coprophorphyrinogen III oxidase family protein	oxygen-independent coprophorphyrinogen III oxidase family protein, NMC0613 putative porphyrin oxidoreductase 636136:637335 reverse	oxygen-independent coprophorphyrinogen III oxidase family protein	NMC0613 putative porphyrin oxidoreductase 636136:637335 reverse	kmeans-8		1
NMB0672	NMB0672 - tetraacyldisaccharide 4`-kinase	tetraacyldisaccharide 4`-kinase, lpxK putative tetraacyldisaccharide kinase 645903:646937 forward	tetraacyldisaccharide 4`-kinase	lpxK putative tetraacyldisaccharide kinase 645903:646937 forward	kmeans-8									1																						1
NMB0680	NMB0680 - cryptic protein	cryptic protein, cnp1 putative periplasmic protein 651805:652428 reverse	cryptic protein	cnp1 putative periplasmic protein 651805:652428 reverse	kmeans-9																			1
NMB0685	NMB0685 - hypothetical protein	hypothetical protein, NMC0636 hypothetical protein 655839:656162 reverse	hypothetical protein	NMC0636 hypothetical protein 655839:656162 reverse	kmeans-8																		1
NMB0686	NMB0686 - ribonuclease III	ribonuclease III, rnc putative ribonuclease III 656245:657048 forward	ribonuclease III	rnc putative ribonuclease III 656245:657048 forward	kmeans-6																1
NMB0687	NMB0687 - GTP-binding protein Era	GTP-binding protein Era, era putative GTPase 657095:658018 forward	GTP-binding protein Era	era putative GTPase 657095:658018 forward	kmeans-6																			1
NMB0690	NMB0690 - amidophosphoribosyltransferase	amidophosphoribosyltransferase, purF putative amidophosphoribosyltransferase 660329:661873 reverse	amidophosphoribosyltransferase	purF putative amidophosphoribosyltransferase 660329:661873 reverse	kmeans-9														1
NMB0706	NMB0706 - conserved hypothetical protein	conserved hypothetical protein, NMC0656 hypothetical protein 681777:682556 forward	conserved hypothetical protein	NMC0656 hypothetical protein 681777:682556 forward	kmeans-8										1																															1
NMB0709	NMB0709 - hypothetical protein	hypothetical protein, NMC0659 putative membrane protein 684208:684627 forward	hypothetical protein	NMC0659 putative membrane protein 684208:684627 forward	kmeans-5																		1
NMB0711	NMB0711 - conserved hypothetical protein	conserved hypothetical protein, NMC0661 hypothetical protein 685302:686186 reverse	conserved hypothetical protein	NMC0661 hypothetical protein 685302:686186 reverse	kmeans-7										1																															1
NMB0713	NMB0713 - putative apolipoprotein N-acyltransferase	putative apolipoprotein N-acyltransferase, lnt putative apolipoprotein N-acyltransferase 687797:689341 reverse	putative apolipoprotein N-acyltransferase	lnt putative apolipoprotein N-acyltransferase 687797:689341 reverse	kmeans-8			1									1
NMB0714	NMB0714 - conserved hypothetical protein	conserved hypothetical protein, NMC0665 hypothetical protein 689375:690130 reverse	conserved hypothetical protein	NMC0665 hypothetical protein 689375:690130 reverse	kmeans-6										1																															1
NMB0716	NMB0716 - hypothetical protein	hypothetical protein, NMC0667 conserved hypothetical protein 690799:691089 forward	hypothetical protein	NMC0667 conserved hypothetical protein 690799:691089 forward	kmeans-7																		1
NMB0720	NMB0720 - threonyl-tRNA synthetase	threonyl-tRNA synthetase, thrS putative threonyl-tRNA synthetase 694227:696173 forward	threonyl-tRNA synthetase	thrS putative threonyl-tRNA synthetase 694227:696173 forward	kmeans-8													1
NMB0724	NMB0724 - phenylalanyl-tRNA synthetase, alpha chain	phenylalanyl-tRNA synthetase, alpha chain, pheS putative phenylalanyl-tRNA synthetase alpha chain 697669:698766 forward	phenylalanyl-tRNA synthetase, alpha chain	pheS putative phenylalanyl-tRNA synthetase alpha chain 697669:698766 forward	kmeans-8													1
NMB0725	NMB0725 - modification methylase HgaI-1	modification methylase HgaI-1, NMC0060 putative DNA modification methylase (pseudogene) 73367:74369 forward	modification methylase HgaI-1	NMC0060 putative DNA modification methylase (pseudogene) 73367:74369 forward	kmeans-8							1
NMB0730	NMB0730 - hypothetical protein	hypothetical protein, NMC0684 putative membrane protein 705144:705629 forward	hypothetical protein	NMC0684 putative membrane protein 705144:705629 forward	kmeans-3																		1
NMB0731	NMB0731 - hypothetical protein	hypothetical protein, NMC0684A putative membrane protein (fragment) 705844:706125 forward	hypothetical protein	NMC0684A putative membrane protein (fragment) 705844:706125 forward	kmeans-8																		1
NMB0742	NMB0742 - conserved hypothetical protein	conserved hypothetical protein, NMC0696 hypothetical protein 718535:718903 forward	conserved hypothetical protein	NMC0696 hypothetical protein 718535:718903 forward	kmeans-6										1																															1
NMB0743	NMB0743 - ubiquinone/menaquinone biosynthesis methlytransferase UbiE	ubiquinone/menaquinone biosynthesis methlytransferase UbiE, ubiE putative ubiquinone/menaquinone biosynthesis methyltransferase 718946:719683 forward	ubiquinone/menaquinone biosynthesis methlytransferase UbiE	ubiE putative ubiquinone/menaquinone biosynthesis methyltransferase 718946:719683 forward	kmeans-8		1
NMB0744	NMB0744 - hypothetical protein	hypothetical protein, NMC0698 hypothetical protein 719903:720382 forward	hypothetical protein	NMC0698 hypothetical protein 719903:720382 forward	kmeans-10																		1
NMB0747	NMB0747 - conserved hypothetical protein	conserved hypothetical protein, NMC0701 hypothetical protein 721439:722005 reverse	conserved hypothetical protein	NMC0701 hypothetical protein 721439:722005 reverse	kmeans-8										1																															1
NMB0748	NMB0748 - host factor-I	host factor-I, hfq putative regulator 722089:722382 reverse	host factor-I	hfq putative regulator 722089:722382 reverse	kmeans-9											1				1
NMB0749	NMB0749 - penicillin-binding protein 4	penicillin-binding protein 4, NMC0703 putative D-alanyl-D-alanine-endopeptidase 722511:723461 reverse	penicillin-binding protein 4	NMC0703 putative D-alanyl-D-alanine-endopeptidase 722511:723461 reverse	kmeans-5			1																													1
NMB0750	NMB0750 - bacterioferritin comigratory protein	bacterioferritin comigratory protein, NMC0704 hypothetical protein 723707:724210 forward	bacterioferritin comigratory protein	NMC0704 hypothetical protein 723707:724210 forward	kmeans-5																			1
NMB0752	NMB0752 - putative bacterioferritin-associated ferredoxin	putative bacterioferritin-associated ferredoxin, NMC0706 putative ferredoxin 725309:725509 forward	putative bacterioferritin-associated ferredoxin	NMC0706 putative ferredoxin 725309:725509 forward	kmeans-10																	1																				1
NMB0756	NMB0756 - putative dTDP-L-rhamnose synthase	putative dTDP-L-rhamnose synthase, rfbD putative dTDP-4-dehydrorhamnose reductase 726383:727246 reverse	putative dTDP-L-rhamnose synthase	rfbD putative dTDP-4-dehydrorhamnose reductase 726383:727246 reverse	kmeans-7			1																															1
NMB0759	NMB0759 - conserved hypothetical protein	conserved hypothetical protein, NMC0711 hypothetical protein 730737:731405 reverse	conserved hypothetical protein	NMC0711 hypothetical protein 730737:731405 reverse	kmeans-9										1																															1
NMB0760	NMB0760 - diaminopimelate epimerase	diaminopimelate epimerase, dapF putative diaminopimelate epimerase 731852:732703 forward	diaminopimelate epimerase	dapF putative diaminopimelate epimerase 731852:732703 forward	kmeans-8	1																												1
NMB0763	NMB0763 - cysteine synthase	cysteine synthase, cysK putative cysteine synthase 733445:734431 forward	cysteine synthase	cysK putative cysteine synthase 733445:734431 forward	kmeans-4	1
NMB0764	NMB0764 - conserved hypothetical protein	conserved hypothetical protein, NMC0717 putative integral membrane protein 734868:735848 forward	conserved hypothetical protein	NMC0717 putative integral membrane protein 734868:735848 forward	kmeans-8										1																															1
NMB0765	NMB0765 - signal peptidase I	signal peptidase I, lepB putative signal peptidase I 736262:737281 reverse	signal peptidase I	lepB putative signal peptidase I 736262:737281 reverse	kmeans-8												1
NMB0766	NMB0766 - GTP-binding protein LepA	GTP-binding protein LepA, lepA putative GTP-binding protein 737424:739217 reverse	GTP-binding protein LepA	lepA putative GTP-binding protein 737424:739217 reverse	kmeans-8																			1
NMB0779	NMB0779 - hypothetical protein	hypothetical protein, NMC0732 hypothetical protein 748187:749404 forward	hypothetical protein	NMC0732 hypothetical protein 748187:749404 forward	kmeans-7																		1
NMB0783	NMB0783 - conserved hypothetical protein	conserved hypothetical protein, NMC0735 putative periplasmic protein 752375:752854 reverse	conserved hypothetical protein	NMC0735 putative periplasmic protein 752375:752854 reverse	kmeans-9										1																															1
NMB0784	NMB0784 - putative phage shock protein E precursor	putative phage shock protein E precursor, NMC0736 putative periplasmic protein 752986:753429 reverse	putative phage shock protein E precursor	NMC0736 putative periplasmic protein 752986:753429 reverse	kmeans-9				1																	1
NMB0787	NMB0787 - amino acid ABC transporter, periplasmic amino acid-binding protein	amino acid ABC transporter, periplasmic amino acid-binding protein, NMC0739 putative amino acid permease substrate-binding protein 758424:759251 forward	amino acid ABC transporter, periplasmic amino acid-binding protein	NMC0739 putative amino acid permease substrate-binding protein 758424:759251 forward	kmeans-6																	1							1
NMB0788	NMB0788 - amino acid ABC transporter, permease protein	amino acid ABC transporter, permease protein, NMC0741 putative amino acid permease integral membrane protein 759241:759957 forward	amino acid ABC transporter, permease protein	NMC0741 putative amino acid permease integral membrane protein 759241:759957 forward	kmeans-6																	1							1
NMB0789	NMB0789 - amino acid ABC transporter, ATP-binding protein	amino acid ABC transporter, ATP-binding protein, NMC0742 putative amino acid permease ATP-binding protein 759967:760722 forward	amino acid ABC transporter, ATP-binding protein	NMC0742 putative amino acid permease ATP-binding protein 759967:760722 forward	kmeans-6																	1							1
NMB0790	NMB0790 - phosphoglucomutase	phosphoglucomutase, pgm phosphoglucomutase 760742:762124 reverse	phosphoglucomutase	pgm phosphoglucomutase 760742:762124 reverse	kmeans-9			1					1																										1
NMB0791	NMB0791 - peptidyl-prolyl cis-trans isomerase	peptidyl-prolyl cis-trans isomerase, ppiB putative peptidyl-prolyl cis-trans isomerase B 762287:762796 reverse	peptidyl-prolyl cis-trans isomerase	ppiB putative peptidyl-prolyl cis-trans isomerase B 762287:762796 reverse	kmeans-9												1
NMB0802	NMB0802 - cystathionine gamma-synthase	cystathionine gamma-synthase, NMC0754 putative carbon-sulphur lyase 771033:772259 reverse	cystathionine gamma-synthase	NMC0754 putative carbon-sulphur lyase 771033:772259 reverse	kmeans-7	1																												1
NMB0803	NMB0803 - conserved hypothetical protein	conserved hypothetical protein, NMC0755 hypothetical protein 772520:773155 forward	conserved hypothetical protein	NMC0755 hypothetical protein 772520:773155 forward	kmeans-9										1																															1
NMB0804	NMB0804 - putative NAD(P)H nitroreductase	putative NAD(P)H nitroreductase, NMC0756 putative NAD(P)H-flavin oxidoreductase 773355:774020 forward	putative NAD(P)H nitroreductase	NMC0756 putative NAD(P)H-flavin oxidoreductase 773355:774020 forward	kmeans-9					1
NMB0812	NMB0812 - conserved hypothetical protein	conserved hypothetical protein, NMC0763 putative transmembrane efflux protein 779097:780476 reverse	conserved hypothetical protein	NMC0763 putative transmembrane efflux protein 779097:780476 reverse	kmeans-8										1																															1
NMB0816	NMB0816 - hypothetical protein	hypothetical protein, NMC1020 hypothetical protein 1010889:1011116 forward	hypothetical protein	NMC1020 hypothetical protein 1010889:1011116 forward	kmeans-6																		1
NMB0825	NMB0825 - putative ADP-heptose synthase	putative ADP-heptose synthase, rfaE putative DP-heptose synthetase 786773:787744 forward	putative ADP-heptose synthase	rfaE putative DP-heptose synthetase 786773:787744 forward	kmeans-8			1																															1
NMB0831	NMB0831 - type I restriction enzyme S protein, degenerate;|this region contains one or more premature stops and/or|frameshifts which are not the result of sequencing error;|identified by similarity to EGAD:89369	type I restriction enzyme S protein, degenerate;|this region contains one or more premature stops and/or|frameshifts which are not the result of sequencing error;|identified by similarity to EGAD:89369, NMC0445 conserved hypothetical protein 468994:469503	type I restriction enzyme S protein, degenerate;|this region contains one or more premature stops and/or|frameshifts which are not the result of sequencing error;|identified by similarity to EGAD:89369	NMC0445 conserved hypothetical protein 468994:469503 forward	kmeans-8						1	1
NMB0832	NMB0832 - anticodon nuclease	anticodon nuclease, lbpB lactoferrin-binding protein 1484605:1486782 reverse	anticodon nuclease	lbpB lactoferrin-binding protein 1484605:1486782 reverse	kmeans-8																1
NMB0835	NMB0835 - putative type I restriction enzyme EcoR124II R protein	putative type I restriction enzyme EcoR124II R protein, NMC2113 putative periplasmic protein 2152942:2157111 forward	putative type I restriction enzyme EcoR124II R protein	NMC2113 putative periplasmic protein 2152942:2157111 forward	kmeans-6							1
NMB0846	NMB0846 - LPS biosynthesis protein-related protein	LPS biosynthesis protein-related protein, NMC0785 putative glycosyl transferase (pseudogene) 802496:803695 reverse	LPS biosynthesis protein-related protein	NMC0785 putative glycosyl transferase (pseudogene) 802496:803695 reverse	kmeans-8																			1
NMB0847	NMB0847 - hypothetical protein	hypothetical protein, NMC0785 putative glycosyl transferase (pseudogene) 802496:803695 reverse	hypothetical protein	NMC0785 putative glycosyl transferase (pseudogene) 802496:803695 reverse	kmeans-8																		1
NMB0850	NMB0850 - hypothetical protein	hypothetical protein, NMC0790 putative periplasmic protein 805287:805703 reverse	hypothetical protein	NMC0790 putative periplasmic protein 805287:805703 reverse	kmeans-8																		1
NMB0857	NMB0857 - hypothetical protein	hypothetical protein, NMC2085 hypothetical protein 2135789:2136106 forward	hypothetical protein	NMC2085 hypothetical protein 2135789:2136106 forward	kmeans-9																		1
NMB0858	NMB0858 - hypothetical protein	hypothetical protein, NMC0798 hypothetical protein 811996:812196 reverse	hypothetical protein	NMC0798 hypothetical protein 811996:812196 reverse	kmeans-5																		1
NMB0860	NMB0860 - hypothetical protein	hypothetical protein, NMC0800 hypothetical protein 812788:813153 reverse	hypothetical protein	NMC0800 hypothetical protein 812788:813153 reverse	kmeans-5																		1
NMB0861	NMB0861 - hypothetical protein	hypothetical protein, NMC0801 hypothetical protein 813135:813680 reverse	hypothetical protein	NMC0801 hypothetical protein 813135:813680 reverse	kmeans-5																		1
NMB0862	NMB0862 - hypothetical protein	hypothetical protein, NMC0807 putative periplasmic protein 816437:817306 reverse	hypothetical protein	NMC0807 putative periplasmic protein 816437:817306 reverse	kmeans-5																		1
NMB0863	NMB0863 - hypothetical protein	hypothetical protein, NMC0802 putative membrane protein 813843:814139 reverse	hypothetical protein	NMC0802 putative membrane protein 813843:814139 reverse	kmeans-5																		1
NMB0864	NMB0864 - hypothetical protein	hypothetical protein, NMC0803 putative membrane protein 814381:814671 reverse	hypothetical protein	NMC0803 putative membrane protein 814381:814671 reverse	kmeans-1																		1
NMB0865	NMB0865 - hypothetical protein	hypothetical protein, NMC0801 hypothetical protein 813135:813680 reverse	hypothetical protein	NMC0801 hypothetical protein 813135:813680 reverse	kmeans-1																		1
NMB0866	NMB0866 - hypothetical protein	hypothetical protein, NMC0807 putative periplasmic protein 816437:817306 reverse	hypothetical protein	NMC0807 putative periplasmic protein 816437:817306 reverse	kmeans-1																		1
NMB0871	NMB0871 - pantoate--beta-alanine ligase	pantoate--beta-alanine ligase, panC putative pantoate--beta-alanine ligase 821366:822202 forward	pantoate--beta-alanine ligase	panC putative pantoate--beta-alanine ligase 821366:822202 forward	kmeans-8		1
NMB0872	NMB0872 - conserved hypothetical protein	conserved hypothetical protein, NMC0813 putative periplasmic protein 822361:824211 forward	conserved hypothetical protein	NMC0813 putative periplasmic protein 822361:824211 forward	kmeans-7										1																															1
NMB0874	NMB0874 - conserved hypothetical protein	conserved hypothetical protein, NMC0815 hypothetical protein 824942:825787 forward	conserved hypothetical protein	NMC0815 hypothetical protein 824942:825787 forward	kmeans-8										1																															1
NMB0879	NMB0879 - sulfate ABC transporter, ATP-binding protein	sulfate ABC transporter, ATP-binding protein, cysA putative sulphate permease ATP-binding protein 830852:831925 reverse	sulfate ABC transporter, ATP-binding protein	cysA putative sulphate permease ATP-binding protein 830852:831925 reverse	kmeans-6																	1										1
NMB0880	NMB0880 - sulfate ABC transporter, permease protein	sulfate ABC transporter, permease protein, cysW putative sulphate permease inner membrane protein 831922:832782 reverse	sulfate ABC transporter, permease protein	cysW putative sulphate permease inner membrane protein 831922:832782 reverse	kmeans-2																	1										1
NMB0881	NMB0881 - sulfate ABC transporter, permease protein	sulfate ABC transporter, permease protein, cysU putative sulphate permease inner membrane protein 833037:833873 reverse	sulfate ABC transporter, permease protein	cysU putative sulphate permease inner membrane protein 833037:833873 reverse	kmeans-2																	1										1
NMB0892	NMB0892 - AzlC-related protein	AzlC-related protein, NMC0832 hypothetical protein 843353:843835 reverse	AzlC-related protein	NMC0832 hypothetical protein 843353:843835 reverse	kmeans-6																			1
NMB0897	NMB0897 - hypothetical protein	hypothetical protein, NMC0837 conserved hypothetical protein 848617:848997 forward	hypothetical protein	NMC0837 conserved hypothetical protein 848617:848997 forward	kmeans-8																		1
NMB0898	NMB0898 - hypothetical protein	hypothetical protein, NMC0838 conserved hypothetical protein 849043:849231 forward	hypothetical protein	NMC0838 conserved hypothetical protein 849043:849231 forward	kmeans-8																		1
NMB0901	NMB0901 - D-lactate dehydrogenase-related protein	D-lactate dehydrogenase-related protein, NMC0841 putative D-lactate dehydrogenase-related protein 851755:852039 reverse	D-lactate dehydrogenase-related protein	NMC0841 putative D-lactate dehydrogenase-related protein 851755:852039 reverse	kmeans-9																			1
NMB0902	NMB0902 - hypothetical protein	hypothetical protein, NMC0842 conserved hypothetical protein 852101:852292 reverse	hypothetical protein	NMC0842 conserved hypothetical protein 852101:852292 reverse	kmeans-9																		1
NMB0903	NMB0903 - hypothetical protein	hypothetical protein, NMC0843 conserved hypothetical protein 852295:852588 reverse	hypothetical protein	NMC0843 conserved hypothetical protein 852295:852588 reverse	kmeans-7																		1
NMB0905	NMB0905 - hypothetical protein	hypothetical protein, NMC0845 conserved hypothetical protein 852881:853096 reverse	hypothetical protein	NMC0845 conserved hypothetical protein 852881:853096 reverse	kmeans-7																		1
NMB0906	NMB0906 - hypothetical protein	hypothetical protein, NMC0846 conserved hypothetical protein 853168:854022 reverse	hypothetical protein	NMC0846 conserved hypothetical protein 853168:854022 reverse	kmeans-5																		1
NMB0907	NMB0907 - hypothetical protein	hypothetical protein, NMC0847 conserved hypothetical protein 854047:854406 reverse	hypothetical protein	NMC0847 conserved hypothetical protein 854047:854406 reverse	kmeans-5																		1
NMB0912	NMB0912 - hypothetical protein	hypothetical protein, NMC0878 putative integral membrane protein 879225:879734 forward	hypothetical protein	NMC0878 putative integral membrane protein 879225:879734 forward	kmeans-8																		1
NMB0915	NMB0915 - hypothetical protein	hypothetical protein, NMC0881 putative membrane protein 880731:881381 reverse	hypothetical protein	NMC0881 putative membrane protein 880731:881381 reverse	kmeans-9																		1
NMB0920	NMB0920 - isocitrate dehydrogenase, NADP-dependent, monomeric type	isocitrate dehydrogenase, NADP-dependent, monomeric type, icd putative isocitrate dehydrogenase 893798:896023 reverse	isocitrate dehydrogenase, NADP-dependent, monomeric type	icd putative isocitrate dehydrogenase 893798:896023 reverse	kmeans-9								1
NMB0922	NMB0922 - alpha-2,3-sialyltransferase	alpha-2,3-sialyltransferase, lst CMP-N-acetylneuraminate-beta-galactosamide- alpha-2,3-sialyltransferase 896456:897571 forward	alpha-2,3-sialyltransferase	lst CMP-N-acetylneuraminate-beta-galactosamide- alpha-2,3-sialyltransferase 896456:897571 forward	kmeans-8												1
NMB0924	NMB0924 - oxidoreductase, short-chain dehydrogenase/reductase family	oxidoreductase, short-chain dehydrogenase/reductase family, NMC0901 putative oxidoreductase 898313:899134 forward	oxidoreductase, short-chain dehydrogenase/reductase family	NMC0901 putative oxidoreductase 898313:899134 forward	kmeans-5					1
NMB0927	NMB0927 - proline iminopeptidase	proline iminopeptidase, pip putative proline iminopeptidase 904126:905061 forward	proline iminopeptidase	pip putative proline iminopeptidase 904126:905061 forward	kmeans-7												1																																1
NMB0929	NMB0929 - dihydrodipicolinate synthase	dihydrodipicolinate synthase, dapA putative dihydrodipicolinate synthase 906323:907198 reverse	dihydrodipicolinate synthase	dapA putative dihydrodipicolinate synthase 906323:907198 reverse	kmeans-9	1																												1
NMB0932	NMB0932 - conserved hypothetical protein	conserved hypothetical protein, NMC0910 putative membrane protein 909776:910264 reverse	conserved hypothetical protein	NMC0910 putative membrane protein 909776:910264 reverse	kmeans-8										1																															1
NMB0937	NMB0937 - elongation factor P (EF-P)	elongation factor P (EF-P), efp putative elongation factor P 913923:914483 forward	elongation factor P (EF-P)	efp putative elongation factor P 913923:914483 forward	kmeans-8													1
NMB0941	NMB0941 - 50S ribosomal protein L36	50S ribosomal protein L36, rpmJ2 putative 50S ribosomal protein L36 917661:917786 reverse	50S ribosomal protein L36	rpmJ2 putative 50S ribosomal protein L36 917661:917786 reverse	kmeans-1													1
NMB0942	NMB0942 - putative 50S ribosomal protein L31	putative 50S ribosomal protein L31, rpmE2 putative additional 50S ribosomal protein L31 917786:918061 reverse	putative 50S ribosomal protein L31	rpmE2 putative additional 50S ribosomal protein L31 917786:918061 reverse	kmeans-1													1
NMB0943	NMB0943 - 5,10-methylenetetrahydrofolate reductase	5,10-methylenetetrahydrofolate reductase, metF putative 5,10-methylenetetrahydrofolate reductase 918261:919139 forward	5,10-methylenetetrahydrofolate reductase	metF putative 5,10-methylenetetrahydrofolate reductase 918261:919139 forward	kmeans-10	1																												1
NMB0945	NMB0945 - hypothetical protein	hypothetical protein, bioB putative biotin synthase 1065140:1066390 forward	hypothetical protein	bioB putative biotin synthase 1065140:1066390 forward	kmeans-8																		1
NMB0948	NMB0948 - succinate dehydrogenase, cytochrome b556 subunit	succinate dehydrogenase, cytochrome b556 subunit, sdhC putative succinate dehydrogenase cytochrome B subunit 924500:924877 forward	succinate dehydrogenase, cytochrome b556 subunit	sdhC putative succinate dehydrogenase cytochrome B subunit 924500:924877 forward	kmeans-5								1
NMB0949	NMB0949 - succinate dehydrogenase, hydrophobic membrane anchor protein	succinate dehydrogenase, hydrophobic membrane anchor protein, sdhD putative succinate dehydrogenase hydrophobic membrane anchor protein 924886:925212 forward	succinate dehydrogenase, hydrophobic membrane anchor protein	sdhD putative succinate dehydrogenase hydrophobic membrane anchor protein 924886:925212 forward	kmeans-5								1
NMB0951	NMB0951 - succinate dehydrogenase, iron-sulfur protein	succinate dehydrogenase, iron-sulfur protein, sdhB putative succinate dehydrogenase iron-sulphur protein 927075:927806 forward	succinate dehydrogenase, iron-sulfur protein	sdhB putative succinate dehydrogenase iron-sulphur protein 927075:927806 forward	kmeans-7								1
NMB0952	NMB0952 - conserved hypothetical protein	conserved hypothetical protein, NMC0929 hypothetical protein 927810:928058 forward	conserved hypothetical protein	NMC0929 hypothetical protein 927810:928058 forward	kmeans-7										1																															1
NMB0953	NMB0953 - hypothetical protein	hypothetical protein, NMC0291 putative inner membrane trans-acylase protein 292641:294509 forward	hypothetical protein	NMC0291 putative inner membrane trans-acylase protein 292641:294509 forward	kmeans-5																		1
NMB0954	NMB0954 - citrate synthase	citrate synthase, gltA putative citrate synthase 928170:929453 forward	citrate synthase	gltA putative citrate synthase 928170:929453 forward	kmeans-1								1
NMB0959	NMB0959 - succinyl-CoA synthetase, beta subunit	succinyl-CoA synthetase, beta subunit, sucC putative succinyl-CoA synthetase beta subunit 936137:937303 forward	succinyl-CoA synthetase, beta subunit	sucC putative succinyl-CoA synthetase beta subunit 936137:937303 forward	kmeans-5								1
NMB0960	NMB0960 - succinyl-CoA synthetase, alpha subunit	succinyl-CoA synthetase, alpha subunit, sucD putative succinyl-CoA synthetase alpha subunit 937314:938204 forward	succinyl-CoA synthetase, alpha subunit	sucD putative succinyl-CoA synthetase alpha subunit 937314:938204 forward	kmeans-5								1
NMB0964	NMB0964 - TonB-dependent receptor	TonB-dependent receptor, NMC0944 putative outer-membrane receptor protein 947278:949572 reverse	TonB-dependent receptor	NMC0944 putative outer-membrane receptor protein 947278:949572 reverse	kmeans-5																	1																				1
NMB0968	NMB0968 - hypothetical protein	hypothetical protein, NMC0940 putative ATP-dependent helicase 939748:941802 reverse	hypothetical protein	NMC0940 putative ATP-dependent helicase 939748:941802 reverse	kmeans-9																		1
NMB0975	NMB0975 - hypothetical protein	hypothetical protein, NMC1667 hypothetical protein 1699544:1699831 forward	hypothetical protein	NMC1667 hypothetical protein 1699544:1699831 forward	kmeans-9																		1
NMB0977	NMB0977 - putative modulator of drug activity B	putative modulator of drug activity B, NMC0957 hypothetical protein 955953:956513 forward	putative modulator of drug activity B	NMC0957 hypothetical protein 955953:956513 forward	kmeans-8				1
NMB0978	NMB0978 - NAD(P) transhydrogenase, beta subunit	NAD(P) transhydrogenase, beta subunit, pntB putative NAD(P) transhydrogenase beta subunit 956721:958106 reverse	NAD(P) transhydrogenase, beta subunit	pntB putative NAD(P) transhydrogenase beta subunit 956721:958106 reverse	kmeans-7								1
NMB0979	NMB0979 - hypothetical protein	hypothetical protein, NMC0959 putative membrane protein 958172:958555 reverse	hypothetical protein	NMC0959 putative membrane protein 958172:958555 reverse	kmeans-4																		1
NMB0981	NMB0981 - phosphoserine phosphatase	phosphoserine phosphatase, serB putative phosphoserine phosphatase 960393:961226 forward	phosphoserine phosphatase	serB putative phosphoserine phosphatase 960393:961226 forward	kmeans-8	1
NMB0982	NMB0982 - chloride channel protein-related protein	chloride channel protein-related protein, NMC0962 putative integral membrane protein 961271:962512 forward	chloride channel protein-related protein	NMC0962 putative integral membrane protein 961271:962512 forward	kmeans-8																			1
NMB0983	NMB0983 - phosphoribosylaminoimidazolecarboxamide formyltransferase/IMP cyclohydrolase	phosphoribosylaminoimidazolecarboxamide formyltransferase/IMP cyclohydrolase, purH putative bifunctional purine biosynthesis protein 962677:964257 forward	phosphoribosylaminoimidazolecarboxamide formyltransferase/IMP cyclohydrolase	purH putative bifunctional purine biosynthesis protein 962677:964257 forward	kmeans-10														1
NMB0993	NMB0993 - rubredoxin	rubredoxin, NMC0980 putative rubredoxin 975798:976004 reverse	rubredoxin	NMC0980 putative rubredoxin 975798:976004 reverse	kmeans-2								1
NMB0994	NMB0994 - acyl-CoA dehydrogenase family protein	acyl-CoA dehydrogenase family protein, NMC0981 putative acyl-CoA dehydrogenase 976440:977531 reverse	acyl-CoA dehydrogenase family protein	NMC0981 putative acyl-CoA dehydrogenase 976440:977531 reverse	kmeans-2																			1
NMB0995	NMB0995 - macrophage infectivity potentiator-related protein	macrophage infectivity potentiator-related protein, NMC0982 hypothetical protein 977666:978349 reverse	macrophage infectivity potentiator-related protein	NMC0982 hypothetical protein 977666:978349 reverse	kmeans-6																			1
NMB0996	NMB0996 - hypothetical protein	hypothetical protein, NMC0983 hypothetical protein 978369:978740 reverse	hypothetical protein	NMC0983 hypothetical protein 978369:978740 reverse	kmeans-8																		1
NMB0997	NMB0997 - D-lactate dehydrogenase	D-lactate dehydrogenase, dld putative D-lactate dehydrogenase 979035:980726 reverse	D-lactate dehydrogenase	dld putative D-lactate dehydrogenase 979035:980726 reverse	kmeans-7								1
NMB1002	NMB1002 - hypothetical protein	hypothetical protein, NMC0993 hypothetical protein 989615:990490 reverse	hypothetical protein	NMC0993 hypothetical protein 989615:990490 reverse	kmeans-7																		1
NMB1004	NMB1004 - hypothetical protein	hypothetical protein, NMC0996 hypothetical protein (pseudogene) 990837:990992 reverse	hypothetical protein	NMC0996 hypothetical protein (pseudogene) 990837:990992 reverse	kmeans-9																		1
NMB1005	NMB1005 - hypothetical protein	hypothetical protein, NMC0996 hypothetical protein (pseudogene) 990837:990992 reverse	hypothetical protein	NMC0996 hypothetical protein (pseudogene) 990837:990992 reverse	kmeans-7																		1
NMB1010	NMB1010 - hypothetical protein	hypothetical protein, NMC0106 putative two-component sensor kinase 109421:111538 forward	hypothetical protein	NMC0106 putative two-component sensor kinase 109421:111538 forward	kmeans-8																		1
NMB1030	NMB1030 - conserved hypothetical protein	conserved hypothetical protein, NMC1183 putative periplasmic protein 1160907:1161470 forward	conserved hypothetical protein	NMC1183 putative periplasmic protein 1160907:1161470 forward	kmeans-5										1																															1
NMB1031	NMB1031 - 3-isopropylmalate dehydrogenase	3-isopropylmalate dehydrogenase, leuB putative 3-isopropylmalate dehydrogenase 1159674:1160744 forward	3-isopropylmalate dehydrogenase	leuB putative 3-isopropylmalate dehydrogenase 1159674:1160744 forward	kmeans-9	1
NMB1032	NMB1032 - type II restriction enzyme NlaIV	type II restriction enzyme NlaIV, NMC1181 type II restriction endonuclease (pseudogene) 1158909:1159640 forward	type II restriction enzyme NlaIV	NMC1181 type II restriction endonuclease (pseudogene) 1158909:1159640 forward	kmeans-9							1
NMB1034	NMB1034 - 3-isopropylmalate dehydratase, small subunit	3-isopropylmalate dehydratase, small subunit, leuD putative 3-isopropylmalate dehydratase small subunit 1156813:1157454 forward	3-isopropylmalate dehydratase, small subunit	leuD putative 3-isopropylmalate dehydratase small subunit 1156813:1157454 forward	kmeans-5	1
NMB1035	NMB1035 - hypothetical protein	hypothetical protein, NMC1178 putative lipoprotein 1156446:1156751 forward	hypothetical protein	NMC1178 putative lipoprotein 1156446:1156751 forward	kmeans-9																		1
NMB1036	NMB1036 - 3-isopropylmalate dehydratase, large subunit	3-isopropylmalate dehydratase, large subunit, leuC putative 3-isopropylmalate dehydratase large subunit 1154991:1156400 forward	3-isopropylmalate dehydratase, large subunit	leuC putative 3-isopropylmalate dehydratase large subunit 1154991:1156400 forward	kmeans-9	1
NMB1048	NMB1048 - hypothetical protein	hypothetical protein, NMC1163 putative integral membrane protein 1140612:1142123 forward	hypothetical protein	NMC1163 putative integral membrane protein 1140612:1142123 forward	kmeans-2																		1
NMB1049	NMB1049 - putative transcriptional regulator	putative transcriptional regulator, NMC1162 putative lysR-family transcriptional regulator 1139484:1140437 reverse	putative transcriptional regulator	NMC1162 putative lysR-family transcriptional regulator 1139484:1140437 reverse	kmeans-5															1
NMB1052	NMB1052 - dedA protein	dedA protein, dedA DedA protein ortholog 1006077:1006721 reverse	dedA protein	dedA DedA protein ortholog 1006077:1006721 reverse	kmeans-8																			1
NMB1053	NMB1053 - class 5 outer membrane protein	class 5 outer membrane protein, polA DNA polymerase I 1987321:1990113 forward	class 5 outer membrane protein	polA DNA polymerase I 1987321:1990113 forward	kmeans-5			1
NMB1055	NMB1055 - serine hydroxymethyltransferase	serine hydroxymethyltransferase, glyA putative serine hydroxymethyltransferase 1006812:1008062 reverse	serine hydroxymethyltransferase	glyA putative serine hydroxymethyltransferase 1006812:1008062 reverse	kmeans-9	1	1
NMB1057	NMB1057 - gamma-glutamyltranspeptidase	gamma-glutamyltranspeptidase, ggt putative gamma-glutamyltranspeptidase 1008543:1010318 reverse	gamma-glutamyltranspeptidase	ggt putative gamma-glutamyltranspeptidase 1008543:1010318 reverse	kmeans-7		1
NMB1059	NMB1059 - conserved hypothetical protein	conserved hypothetical protein, NMC1021 hypothetical protein 1011092:1011310 forward	conserved hypothetical protein	NMC1021 hypothetical protein 1011092:1011310 forward	kmeans-9										1																															1
NMB1060	NMB1060 - fructose-1,6-bisphosphatase	fructose-1,6-bisphosphatase, fbp putative fructose-1,6-bisphosphatase 1011469:1012443 reverse	fructose-1,6-bisphosphatase	fbp putative fructose-1,6-bisphosphatase 1011469:1012443 reverse	kmeans-7								1
NMB1063	NMB1063 - dihydroneopterin aldolase	dihydroneopterin aldolase, folB putative dihydroneopterin aldolase 1014280:1014636 forward	dihydroneopterin aldolase	folB putative dihydroneopterin aldolase 1014280:1014636 forward	kmeans-5		1
NMB1064	NMB1064 - conserved hypothetical protein	conserved hypothetical protein, NMC1028 hypothetical protein 1014670:1015206 forward	conserved hypothetical protein	NMC1028 hypothetical protein 1014670:1015206 forward	kmeans-1										1																															1
NMB1066	NMB1066 - hypothetical protein	hypothetical protein, NMC1030 putative integral membrane protein 1016638:1017318 reverse	hypothetical protein	NMC1030 putative integral membrane protein 1016638:1017318 reverse	kmeans-8																		1
NMB1069	NMB1069 - glutamate 5-kinase	glutamate 5-kinase, proB putative glutamate 5-kinase 1022015:1023124 reverse	glutamate 5-kinase	proB putative glutamate 5-kinase 1022015:1023124 reverse	kmeans-5	1
NMB1070	NMB1070 - 2-isopropylmalate synthase	2-isopropylmalate synthase, leuA putative 2-isopropylmalate synthase 1023610:1025163 forward	2-isopropylmalate synthase	leuA putative 2-isopropylmalate synthase 1023610:1025163 forward	kmeans-9	1
NMB1071	NMB1071 - conserved hypothetical protein	conserved hypothetical protein, NMC1035 hypothetical protein 1025363:1026025 forward	conserved hypothetical protein	NMC1035 hypothetical protein 1025363:1026025 forward	kmeans-3										1																															1
NMB1073	NMB1073 - conserved hypothetical protein	conserved hypothetical protein, NMC1037 hypothetical protein 1027032:1028162 reverse	conserved hypothetical protein	NMC1037 hypothetical protein 1027032:1028162 reverse	kmeans-9										1																															1
NMB1074	NMB1074 - acetylglutamate kinase	acetylglutamate kinase, argB putative acetylglutamate kinase 1028332:1029228 forward	acetylglutamate kinase	argB putative acetylglutamate kinase 1028332:1029228 forward	kmeans-5	1
NMB1077	NMB1077 - ABC transporter, ATP-binding protein, truncation	ABC transporter, ATP-binding protein, truncation, NMC1041 ABC-transporter ATP-binding protein (pseudogene) 1032523:1033140 reverse	ABC transporter, ATP-binding protein, truncation	NMC1041 ABC-transporter ATP-binding protein (pseudogene) 1032523:1033140 reverse	kmeans-6						1											1
NMB1078	NMB1078 - transcriptional regulator, UmuD/LexA family,|authentic frameshift; this gene contains a frame shift|which is not the result of sequencing error; identified by|similarity to EGAD:28463	transcriptional regulator, UmuD/LexA family,|authentic frameshift; this gene contains a frame shift|which is not the result of sequencing error; identified by|similarity to EGAD:28463, NMC1042 hypothetical protein 1033116:1033295 forward	transcriptional regulator, UmuD/LexA family,|authentic frameshift; this gene contains a frame shift|which is not the result of sequencing error; identified by|similarity to EGAD:28463	NMC1042 hypothetical protein 1033116:1033295 forward	kmeans-6															1
NMB1079	NMB1079 - TIGR	TIGR, NMC0497 putative transcriptional regulator 526079:526765 forward	TIGR	NMC0497 putative transcriptional regulator 526079:526765 forward	kmeans-8																		1
NMB1081	NMB1081 - bacteriophage transposase	bacteriophage transposase, NMC1046 putative phage transposase 1034691:1036670 forward	bacteriophage transposase	NMC1046 putative phage transposase 1034691:1036670 forward	kmeans-7											1
NMB1083	NMB1083 - putative bacteriophage DNA transposition protein B	putative bacteriophage DNA transposition protein B, NMC1048 putative phage transposase 1036706:1037620 forward	putative bacteriophage DNA transposition protein B	NMC1048 putative phage transposase 1036706:1037620 forward	kmeans-5											1
NMB1084	NMB1084 - hypothetical protein	hypothetical protein, NMC0050 conserved hypothetical protein 61225:62607 reverse	hypothetical protein	NMC0050 conserved hypothetical protein 61225:62607 reverse	kmeans-5																		1
NMB1086	NMB1086 - hypothetical protein	hypothetical protein, NMC0970 putative phage related protein 968035:968271 forward	hypothetical protein	NMC0970 putative phage related protein 968035:968271 forward	kmeans-9																		1
NMB1088	NMB1088 - conserved hypothetical protein	conserved hypothetical protein, NMC0973 duplicated hypothetical protein 968909:969079 reverse	conserved hypothetical protein	NMC0973 duplicated hypothetical protein 968909:969079 reverse	kmeans-5										1																															1
NMB1100	NMB1100 - hypothetical protein	hypothetical protein, metG methionyl-tRNA synthetase 5843:7900 reverse	hypothetical protein	metG methionyl-tRNA synthetase 5843:7900 reverse	kmeans-8																		1
NMB1101	NMB1101 - conserved hypothetical protein	conserved hypothetical protein, prlC oligopeptidase A 205627:207663 forward	conserved hypothetical protein	prlC oligopeptidase A 205627:207663 forward	kmeans-6										1																															1
NMB1102	NMB1102 - hypothetical protein	hypothetical protein, NMC1857 hypothetical protein 1887781:1888749 forward	hypothetical protein	NMC1857 hypothetical protein 1887781:1888749 forward	kmeans-6																		1
NMB1103	NMB1103 - hypothetical protein	hypothetical protein, glyS putative glycyl-tRNA synthetase beta subunit 1932969:1935032 reverse	hypothetical protein	glyS putative glycyl-tRNA synthetase beta subunit 1932969:1935032 reverse	kmeans-4																		1
NMB1105	NMB1105 - hypothetical protein	hypothetical protein, NMC1987 putative DNA helicase 2032242:2035541 forward	hypothetical protein	NMC1987 putative DNA helicase 2032242:2035541 forward	kmeans-4																		1
NMB1107	NMB1107 - hypothetical protein	hypothetical protein, NMC0940 putative ATP-dependent helicase 939748:941802 reverse	hypothetical protein	NMC0940 putative ATP-dependent helicase 939748:941802 reverse	kmeans-9																		1
NMB1111	NMB1111 - putative baseplate assembly protein V	putative baseplate assembly protein V, NMC1504 hypothetical protein 1524083:1524952 forward	putative baseplate assembly protein V	NMC1504 hypothetical protein 1524083:1524952 forward	kmeans-7											1
NMB1116	NMB1116 - hypothetical protein	hypothetical protein, NMC0957 hypothetical protein 955953:956513 forward	hypothetical protein	NMC0957 hypothetical protein 955953:956513 forward	kmeans-6																		1
NMB1117	NMB1117 - hypothetical protein	hypothetical protein, trpB putative tryptophan synthase beta chain 668641:669843 forward	hypothetical protein	trpB putative tryptophan synthase beta chain 668641:669843 forward	kmeans-7																		1
NMB1118	NMB1118 - conserved hypothetical protein	conserved hypothetical protein, lpxK putative tetraacyldisaccharide kinase 645903:646937 forward	conserved hypothetical protein	lpxK putative tetraacyldisaccharide kinase 645903:646937 forward	kmeans-7										1																															1
NMB1121	NMB1121 - conserved hypothetical protein, authentic|frameshift; this gene contains a frame shift which is not|the result of sequencing error; identified by similarity|to EGAD:28518	conserved hypothetical protein, authentic|frameshift; this gene contains a frame shift which is not|the result of sequencing error; identified by similarity|to EGAD:28518, NMC1823 conserved hypothetical protein 1857817:1858308 reverse	conserved hypothetical protein, authentic|frameshift; this gene contains a frame shift which is not|the result of sequencing error; identified by similarity|to EGAD:28518	NMC1823 conserved hypothetical protein 1857817:1858308 reverse	kmeans-9										1																															1
NMB1123	NMB1123 - hypothetical protein	hypothetical protein, NMC1539 Putative transposase for IS1106A3 1562744:1563879 forward	hypothetical protein	NMC1539 Putative transposase for IS1106A3 1562744:1563879 forward	kmeans-9																		1
NMB1124	NMB1124 - hypothetical protein	hypothetical protein, NMC1063 putative periplasmic protein 1048039:1048686 reverse	hypothetical protein	NMC1063 putative periplasmic protein 1048039:1048686 reverse	kmeans-5																		1
NMB1131	NMB1131 - chaperone protein HscA	chaperone protein HscA, NMC1070 putative chaperone protein 1053296:1055314 forward	chaperone protein HscA	NMC1070 putative chaperone protein 1053296:1055314 forward	kmeans-8												1
NMB1132	NMB1132 - hypothetical protein	hypothetical protein, NMC1071 hypothetical protein 1055637:1056200 forward	hypothetical protein	NMC1071 hypothetical protein 1055637:1056200 forward	kmeans-8																		1
NMB1133	NMB1133 - conserved hypothetical protein / ankyrin-related protein	conserved hypothetical protein / ankyrin-related protein, NMC1072 hypothetical protein 1056483:1056998 forward	conserved hypothetical protein / ankyrin-related protein	NMC1072 hypothetical protein 1056483:1056998 forward	kmeans-8										1									1																						1
NMB1135	NMB1135 - hypothetical protein	hypothetical protein, NMC1340 Putative insertion element IS1106 transposase (fragment) 1325895:1326395 reverse	hypothetical protein	NMC1340 Putative insertion element IS1106 transposase (fragment) 1325895:1326395 reverse	kmeans-6																		1
NMB1136	NMB1136 - hypothetical protein	hypothetical protein, NMC1074 hypothetical protein 1057681:1058268 reverse	hypothetical protein	NMC1074 hypothetical protein 1057681:1058268 reverse	kmeans-8																		1
NMB1140	NMB1140 - tRNA(Ile)-lysidine synthetase	tRNA(Ile)-lysidine synthetase, NMC1080 hypothetical protein 1060358:1061695 forward	tRNA(Ile)-lysidine synthetase	NMC1080 hypothetical protein 1060358:1061695 forward	kmeans-6													1
NMB1151	NMB1151 - sulfite reductase hemoprotein, beta-component	sulfite reductase hemoprotein, beta-component, cysI putative sulphite reductase beta subunit 1069780:1071549 reverse	sulfite reductase hemoprotein, beta-component	cysI putative sulphite reductase beta subunit 1069780:1071549 reverse	kmeans-6					1
NMB1154	NMB1154 - sulfate adenylyltransferase, subunit 2	sulfate adenylyltransferase, subunit 2, cysD putative sulphate adenylate transferase subunit 2 1074712:1075635 reverse	sulfate adenylyltransferase, subunit 2	cysD putative sulphate adenylate transferase subunit 2 1074712:1075635 reverse	kmeans-6					1
NMB1156	NMB1156 - siroheme synthase	siroheme synthase, cysG sirohaem synthase 1076423:1077874 reverse	siroheme synthase	cysG sirohaem synthase 1076423:1077874 reverse	kmeans-6		1
NMB1157	NMB1157 - hypothetical protein	hypothetical protein, rne ribonuclease E 185095:187854 reverse	hypothetical protein	rne ribonuclease E 185095:187854 reverse	kmeans-8																		1
NMB1161	NMB1161 - hypothetical protein	hypothetical protein, NMC1539 Putative transposase for IS1106A3 1562744:1563879 forward	hypothetical protein	NMC1539 Putative transposase for IS1106A3 1562744:1563879 forward	kmeans-5																		1
NMB1163	NMB1163 - hypothetical protein	hypothetical protein, NMC1065 putative periplasmic protein 1048683:1049054 reverse	hypothetical protein	NMC1065 putative periplasmic protein 1048683:1049054 reverse	kmeans-5																		1
NMB1169	NMB1169 - chaperone protein HscA	chaperone protein HscA, NMC1070 putative chaperone protein 1053296:1055314 forward	chaperone protein HscA	NMC1070 putative chaperone protein 1053296:1055314 forward	kmeans-8												1
NMB1170	NMB1170 - hypothetical protein	hypothetical protein, NMC1071 hypothetical protein 1055637:1056200 forward	hypothetical protein	NMC1071 hypothetical protein 1055637:1056200 forward	kmeans-8																		1
NMB1171	NMB1171 - conserved hypothetical protein / ankyrin-related protein	conserved hypothetical protein / ankyrin-related protein, NMC1072 hypothetical protein 1056483:1056998 forward	conserved hypothetical protein / ankyrin-related protein	NMC1072 hypothetical protein 1056483:1056998 forward	kmeans-8										1									1																						1
NMB1173	NMB1173 - hypothetical protein	hypothetical protein, NMC1340 Putative insertion element IS1106 transposase (fragment) 1325895:1326395 reverse	hypothetical protein	NMC1340 Putative insertion element IS1106 transposase (fragment) 1325895:1326395 reverse	kmeans-6																		1
NMB1174	NMB1174 - hypothetical protein	hypothetical protein, NMC1074 hypothetical protein 1057681:1058268 reverse	hypothetical protein	NMC1074 hypothetical protein 1057681:1058268 reverse	kmeans-6																		1
NMB1178	NMB1178 - tRNA(Ile)-lysidine synthetase	tRNA(Ile)-lysidine synthetase, NMC1080 hypothetical protein 1060358:1061695 forward	tRNA(Ile)-lysidine synthetase	NMC1080 hypothetical protein 1060358:1061695 forward	kmeans-6													1
NMB1184	NMB1184 - biotin synthetase	biotin synthetase, bioB putative biotin synthase 1065140:1066390 forward	biotin synthetase	bioB putative biotin synthase 1065140:1066390 forward	kmeans-8		1																																	1
NMB1189	NMB1189 - sulfite reductase hemoprotein, beta-component	sulfite reductase hemoprotein, beta-component, cysI putative sulphite reductase beta subunit 1069780:1071549 reverse	sulfite reductase hemoprotein, beta-component	cysI putative sulphite reductase beta subunit 1069780:1071549 reverse	kmeans-6					1
NMB1190	NMB1190 - sulfite reductase (NADPH) flavoprotein, alpha component	sulfite reductase (NADPH) flavoprotein, alpha component, cysJ putative sulphite reductase alpha subunit 1071576:1073390 reverse	sulfite reductase (NADPH) flavoprotein, alpha component	cysJ putative sulphite reductase alpha subunit 1071576:1073390 reverse	kmeans-6					1
NMB1193	NMB1193 - phosphoadenosine phosphosulfate reductase	phosphoadenosine phosphosulfate reductase, cysH putative phosphoadenosine phosphosulfate reductase 1075673:1076407 reverse	phosphoadenosine phosphosulfate reductase	cysH putative phosphoadenosine phosphosulfate reductase 1075673:1076407 reverse	kmeans-6					1
NMB1195	NMB1195 - hypothetical protein	hypothetical protein, rne ribonuclease E 185095:187854 reverse	hypothetical protein	rne ribonuclease E 185095:187854 reverse	kmeans-8																		1
NMB1202	NMB1202 - hypothetical protein	hypothetical protein, tspB TspB protein 283285:284916 forward	hypothetical protein	tspB TspB protein 283285:284916 forward	kmeans-9																		1
NMB1205	NMB1205 - hypothetical protein	hypothetical protein, pilD type IV prepilin leader peptidase 1873113:1873973 forward	hypothetical protein	pilD type IV prepilin leader peptidase 1873113:1873973 forward	kmeans-5																		1
NMB1206	NMB1206 - bacterioferritin B	bacterioferritin B, bfrB putative bacterioferritin B 1090579:1091052 reverse	bacterioferritin B	bfrB putative bacterioferritin B 1090579:1091052 reverse	kmeans-6																	1																				1
NMB1207	NMB1207 - bacterioferritin A	bacterioferritin A, bfrA putative bacterioferritin A 1091080:1091544 reverse	bacterioferritin A	bfrA putative bacterioferritin A 1091080:1091544 reverse	kmeans-6																	1																				1
NMB1210	NMB1210 - putative toxin-activating protein	putative toxin-activating protein, mpl putative UDP-N-acetylmuramate:L-alanyl-gamma-D-glutamyl-meso- diaminopimelate ligase 1063755:1065131 forward	putative toxin-activating protein	mpl putative UDP-N-acetylmuramate:L-alanyl-gamma-D-glutamyl-meso- diaminopimelate ligase 1063755:1065131 forward	kmeans-7				1
NMB1211	NMB1211 - hypothetical protein	hypothetical protein, NMC0758 hypothetical protein 774858:775748 reverse	hypothetical protein	NMC0758 hypothetical protein 774858:775748 reverse	kmeans-10																		1
NMB1212	NMB1212 - hypothetical protein	hypothetical protein, nmeDIMP putative modification methylase NmeDI 699550:700701 forward	hypothetical protein	nmeDIMP putative modification methylase NmeDI 699550:700701 forward	kmeans-10																		1
NMB1213	NMB1213 - putative lipoprotein	putative lipoprotein, nmeDIMP putative modification methylase NmeDI 699550:700701 forward	putative lipoprotein	nmeDIMP putative modification methylase NmeDI 699550:700701 forward	kmeans-10			1
NMB1214	NMB1214 - hemagglutinin/hemolysin-related protein	hemagglutinin/hemolysin-related protein, NMC0444 putative hemagglutinin 462907:468987 forward	hemagglutinin/hemolysin-related protein	NMC0444 putative hemagglutinin 462907:468987 forward	kmeans-1				1
NMB1220	NMB1220 - stomatin/Mec-2 family protein	stomatin/Mec-2 family protein, NMC1114 putative periplasmic protein 1095385:1096332 reverse	stomatin/Mec-2 family protein	NMC1114 putative periplasmic protein 1095385:1096332 reverse	kmeans-5																			1
NMB1221	NMB1221 - hypothetical protein	hypothetical protein, NMC1115 putative membrane protein 1096347:1096766 reverse	hypothetical protein	NMC1115 putative membrane protein 1096347:1096766 reverse	kmeans-7																		1
NMB1224	NMB1224 - hypothetical protein	hypothetical protein, NMC1124 putative membrane protein 1101279:1101602 reverse	hypothetical protein	NMC1124 putative membrane protein 1101279:1101602 reverse	kmeans-3																		1
NMB1226	NMB1226 - ABC transporter, ATP-binding protein	ABC transporter, ATP-binding protein, NMC1126 putative ABC transporter ATP-binding protein 1102628:1104550 reverse	ABC transporter, ATP-binding protein	NMC1126 putative ABC transporter ATP-binding protein 1102628:1104550 reverse	kmeans-9																	1
NMB1230	NMB1230 - DNA-binding protein HU-beta	DNA-binding protein HU-beta, hupB putative DNA-binding protein 1106989:1107258 reverse	DNA-binding protein HU-beta	hupB putative DNA-binding protein 1106989:1107258 reverse	kmeans-9							1																																	1
NMB1231	NMB1231 - ATP-dependent protease La	ATP-dependent protease La, lon putative ATP-dependent protease 1107440:1109890 reverse	ATP-dependent protease La	lon putative ATP-dependent protease 1107440:1109890 reverse	kmeans-9												1																																1
NMB1238	NMB1238 - peptidyl-prolyl cis-trans isomerase-related protein	peptidyl-prolyl cis-trans isomerase-related protein, NMC1138 putative peptidyl-prolyl cis-trans isomerase 1116243:1117781 reverse	peptidyl-prolyl cis-trans isomerase-related protein	NMC1138 putative peptidyl-prolyl cis-trans isomerase 1116243:1117781 reverse	kmeans-7																			1
NMB1250	NMB1250 - transcriptional regulator, LuxR family	transcriptional regulator, LuxR family, NMC1151 putative two-component system response regulator 1128541:1129197 forward	transcriptional regulator, LuxR family	NMC1151 putative two-component system response regulator 1128541:1129197 forward	kmeans-4															1
NMB1252	NMB1252 - phosphoribosylformylglycinamidine cyclo-ligase	phosphoribosylformylglycinamidine cyclo-ligase, purM putative phosphoribosylformylglycinamidine cyclo-ligase 1129671:1130705 reverse	phosphoribosylformylglycinamidine cyclo-ligase	purM putative phosphoribosylformylglycinamidine cyclo-ligase 1129671:1130705 reverse	kmeans-8														1
NMB1253	NMB1253 - hypothetical protein	hypothetical protein, NMC1154 hypothetical protein 1131464:1132141 forward	hypothetical protein	NMC1154 hypothetical protein 1131464:1132141 forward	kmeans-8																		1
NMB1254	NMB1254 - GTP cyclohydrolase II	GTP cyclohydrolase II, ribA putative GTP cyclohydrolase II 1132134:1132727 forward	GTP cyclohydrolase II	ribA putative GTP cyclohydrolase II 1132134:1132727 forward	kmeans-8		1
NMB1260	NMB1260 - type III restriction-modification system EcoPI enzyme, subunit res	type III restriction-modification system EcoPI enzyme, subunit res, NMC1193 putative type III restriction-modification system endonuclease protein 1167986:1170925 reverse	type III restriction-modification system EcoPI enzyme, subunit res	NMC1193 putative type III restriction-modification system endonuclease protein 1167986:1170925 reverse	kmeans-8							1
NMB1274	NMB1274 - hypothetical protein	hypothetical protein, NMC1204 putative periplasmic protein 1182119:1183105 forward	hypothetical protein	NMC1204 putative periplasmic protein 1182119:1183105 forward	kmeans-9																		1
NMB1278	NMB1278 - site-specific recombinase	site-specific recombinase, gcr site-specific recombinase 1188503:1190509 forward	site-specific recombinase	gcr site-specific recombinase 1188503:1190509 forward	kmeans-9							1
NMB1279	NMB1279 - putative membrane-bound lytic murein transglycosylase B	putative membrane-bound lytic murein transglycosylase B, mltB murein hydrolase 1190632:1191723 reverse	putative membrane-bound lytic murein transglycosylase B	mltB murein hydrolase 1190632:1191723 reverse	kmeans-6			1																															1
NMB1280	NMB1280 - very long chain acyl-CoA dehydrogenase-related protein	very long chain acyl-CoA dehydrogenase-related protein, NMC1213 putative oxidoreductase 1191872:1193425 reverse	very long chain acyl-CoA dehydrogenase-related protein	NMC1213 putative oxidoreductase 1191872:1193425 reverse	kmeans-6																			1
NMB1282	NMB1282 - aspartate 1-decarboxylase	aspartate 1-decarboxylase, panD aspartate 1-decarboxylase 1197760:1198143 forward	aspartate 1-decarboxylase	panD aspartate 1-decarboxylase 1197760:1198143 forward	kmeans-8		1
NMB1293	NMB1293 - hypothetical protein	hypothetical protein, NMC1229 hypothetical protein 1206744:1207055 forward	hypothetical protein	NMC1229 hypothetical protein 1206744:1207055 forward	kmeans-7																		1
NMB1296	NMB1296 - hypothetical protein	hypothetical protein, NMC1233 hypothetical protein 1209100:1209765 reverse	hypothetical protein	NMC1233 hypothetical protein 1209100:1209765 reverse	kmeans-7																		1
NMB1298	NMB1298 - ribosomal small subunit pseudouridine synthase A	ribosomal small subunit pseudouridine synthase A, NMC1235 putative ribosomal small subunit pseudouridine synthase 1211988:1212680 forward	ribosomal small subunit pseudouridine synthase A	NMC1235 putative ribosomal small subunit pseudouridine synthase 1211988:1212680 forward	kmeans-8													1
NMB1302	NMB1302 - integration host factor, beta subunit	integration host factor, beta subunit, hip integration host factor beta-subunit 1217290:1217604 forward	integration host factor, beta subunit	hip integration host factor beta-subunit 1217290:1217604 forward	kmeans-8							1								1
NMB1311	NMB1311 - hypothetical protein	hypothetical protein, NMC0476 hypothetical protein 499649:500473 reverse	hypothetical protein	NMC0476 hypothetical protein 499649:500473 reverse	kmeans-6																		1
NMB1315	NMB1315 - uracil permease	uracil permease, uraA uracil permease 1230685:1231920 forward	uracil permease	uraA uracil permease 1230685:1231920 forward	kmeans-8																	1
NMB1316	NMB1316 - hypothetical protein	hypothetical protein, NMC1253 hypothetical protein 1231972:1232454 reverse	hypothetical protein	NMC1253 hypothetical protein 1231972:1232454 reverse	kmeans-8																		1
NMB1321	NMB1321 - 30S ribosomal protein S18	30S ribosomal protein S18, rpsR 30S ribosomal protein S18 1235847:1236077 reverse	30S ribosomal protein S18	rpsR 30S ribosomal protein S18 1235847:1236077 reverse	kmeans-8													1
NMB1322	NMB1322 - putative primosomal replication protein n	putative primosomal replication protein n, priB primosomal replication protein 1236084:1236386 reverse	putative primosomal replication protein n	priB primosomal replication protein 1236084:1236386 reverse	kmeans-8							1
NMB1323	NMB1323 - 30S ribosomal protein S6	30S ribosomal protein S6, rpsF 30S ribosomal protein S6 1236387:1236755 reverse	30S ribosomal protein S6	rpsF 30S ribosomal protein S6 1236387:1236755 reverse	kmeans-8													1
NMB1347	NMB1347 - extragenic suppressor protein SuhB	extragenic suppressor protein SuhB, NMC1283 inositol monophosphate family protein 1266539:1267324 reverse	extragenic suppressor protein SuhB	NMC1283 inositol monophosphate family protein 1266539:1267324 reverse	kmeans-8																			1
NMB1352	NMB1352 - hypothetical protein	hypothetical protein, NMC1287 conserved hypothetical protein 1271689:1272123 forward	hypothetical protein	NMC1287 conserved hypothetical protein 1271689:1272123 forward	kmeans-6																		1
NMB1357	NMB1357 - conserved hypothetical protein	conserved hypothetical protein, NMC1292 hypothetical membrane protein 1276119:1277051 forward	conserved hypothetical protein	NMC1292 hypothetical membrane protein 1276119:1277051 forward	kmeans-8										1																															1
NMB1359	NMB1359 - putative CDP-6-deoxy-delta-3,4-glucoseen reductase	putative CDP-6-deoxy-delta-3,4-glucoseen reductase, NMC1294 iron/sulphur-binding oxidoreductase 1278616:1279626 forward	putative CDP-6-deoxy-delta-3,4-glucoseen reductase	NMC1294 iron/sulphur-binding oxidoreductase 1278616:1279626 forward	kmeans-6			1																															1
NMB1360	NMB1360 - pyridoxamine 5-phosphate oxidase	pyridoxamine 5-phosphate oxidase, pdxH pyridoxamine-5'-phosphate oxidase 1279755:1280387 reverse	pyridoxamine 5-phosphate oxidase	pdxH pyridoxamine-5'-phosphate oxidase 1279755:1280387 reverse	kmeans-5		1
NMB1362	NMB1362 - putative oxalate/formate antiporter	putative oxalate/formate antiporter, NMC1297 putative integral membrane transporter 1281883:1283424 reverse	putative oxalate/formate antiporter	NMC1297 putative integral membrane transporter 1281883:1283424 reverse	kmeans-10																	1																			1
NMB1363	NMB1363 - exodeoxyribonuclease, large subunit	exodeoxyribonuclease, large subunit, xseA exonuclease VII large subunit 1284671:1286026 reverse	exodeoxyribonuclease, large subunit	xseA exonuclease VII large subunit 1284671:1286026 reverse	kmeans-3							1																																				1
NMB1364	NMB1364 - putative NH(3)-dependent NAD+ synthetase NadE	putative NH(3)-dependent NAD+ synthetase NadE, nadE NH(3)-dependent NAD synthetase 1286223:1287044 forward	putative NH(3)-dependent NAD+ synthetase NadE	nadE NH(3)-dependent NAD synthetase 1286223:1287044 forward	kmeans-5		1
NMB1365	NMB1365 - conserved hypothetical protein	conserved hypothetical protein, NMC1300 hypothetical protein 1287112:1287585 reverse	conserved hypothetical protein	NMC1300 hypothetical protein 1287112:1287585 reverse	kmeans-7										1																															1
NMB1368	NMB1368 - putative ATP-dependent RNA helicase	putative ATP-dependent RNA helicase, NMC1303 putative ATP-dependent RNA helicase 1289543:1290931 forward	putative ATP-dependent RNA helicase	NMC1303 putative ATP-dependent RNA helicase 1289543:1290931 forward	kmeans-2																1
NMB1369	NMB1369 - hypothetical protein	hypothetical protein, NMC1304 putative membrane lipoprotein 1291573:1292127 reverse	hypothetical protein	NMC1304 putative membrane lipoprotein 1291573:1292127 reverse	kmeans-9																		1
NMB1371	NMB1371 - acetylornithine aminotransferase	acetylornithine aminotransferase, argD acetylornithine aminotransferase 1293116:1294312 forward	acetylornithine aminotransferase	argD acetylornithine aminotransferase 1293116:1294312 forward	kmeans-5	1							1															1
NMB1377	NMB1377 - L-lactate dehydrogenase	L-lactate dehydrogenase, lldA L-lactate dehydrogenase 1302624:1303796 reverse	L-lactate dehydrogenase	lldA L-lactate dehydrogenase 1302624:1303796 reverse	kmeans-10								1
NMB1378	NMB1378 - conserved hypothetical protein	conserved hypothetical protein, NMC1314 conserved hypothetical DNA-binding protein 1304085:1304531 forward	conserved hypothetical protein	NMC1314 conserved hypothetical DNA-binding protein 1304085:1304531 forward	kmeans-8										1																															1
NMB1379	NMB1379 - nifS protein	nifS protein, NMC1315 NifS-like aminotranfserase 1304560:1305774 forward	nifS protein	NMC1315 NifS-like aminotranfserase 1304560:1305774 forward	kmeans-8		1
NMB1380	NMB1380 - nifU protein	nifU protein, NMC1317 NifU-like protein 1306035:1306421 forward	nifU protein	NMC1317 NifU-like protein 1306035:1306421 forward	kmeans-8																			1
NMB1381	NMB1381 - HesB/YadR/YfhF family protein	HesB/YadR/YfhF family protein, NMC1318 HesB-like protein 1306508:1306828 forward	HesB/YadR/YfhF family protein	NMC1318 HesB-like protein 1306508:1306828 forward	kmeans-8																			1
NMB1382	NMB1382 - conserved hypothetical protein	conserved hypothetical protein, NMC1318 HesB-like protein 1306508:1306828 forward	conserved hypothetical protein	NMC1318 HesB-like protein 1306508:1306828 forward	kmeans-8										1																															1
NMB1383	NMB1383 - chaperone protein HscB	chaperone protein HscB, hscB chaperone protein 1307091:1307591 forward	chaperone protein HscB	hscB chaperone protein 1307091:1307591 forward	kmeans-8												1
NMB1384	NMB1384 - DNA gyrase subunit A	DNA gyrase subunit A, gyrA DNA gyrase subunit A 1307689:1310439 forward	DNA gyrase subunit A	gyrA DNA gyrase subunit A 1307689:1310439 forward	kmeans-8							1
NMB1385	NMB1385 - IS1016 family transposase, degenerate; this region|contains one or more premature stops and/or frameshifts|which are not the result of sequencing error; identified|by similarity to GP:4102010	IS1016 family transposase, degenerate; this region|contains one or more premature stops and/or frameshifts|which are not the result of sequencing error; identified|by similarity to GP:4102010, NMC1321 putative transposase (pseudogene) 1310625:1310999 forw	IS1016 family transposase, degenerate; this region|contains one or more premature stops and/or frameshifts|which are not the result of sequencing error; identified|by similarity to GP:4102010	NMC1321 putative transposase (pseudogene) 1310625:1310999 forward	kmeans-8						1					1
NMB1393	NMB1393 - phosphogluconate dehydratase	phosphogluconate dehydratase, edd phosphogluconate dehydratase 1319176:1321011 forward	phosphogluconate dehydratase	edd phosphogluconate dehydratase 1319176:1321011 forward	kmeans-6								1
NMB1394	NMB1394 - 4-hydroxy-2-oxoglutarate aldolase/2-dehydro-3-deoxyphosphogluconate aldolase	4-hydroxy-2-oxoglutarate aldolase/2-dehydro-3-deoxyphosphogluconate aldolase, eda 2-keto-4-hydroxyglutarate aldolase 1321129:1321830 forward	4-hydroxy-2-oxoglutarate aldolase/2-dehydro-3-deoxyphosphogluconate aldolase	eda 2-keto-4-hydroxyglutarate aldolase 1321129:1321830 forward	kmeans-6								1
NMB1395	NMB1395 - alcohol dehydrogenase, zinc-containing	alcohol dehydrogenase, zinc-containing, NMC1334 putative zinc-binding alcohol dehydrogenase (pseudogene) 1322088:1323129 reverse	alcohol dehydrogenase, zinc-containing	NMC1334 putative zinc-binding alcohol dehydrogenase (pseudogene) 1322088:1323129 reverse	kmeans-5								1
NMB1398	NMB1398 - Cu-Zn-superoxide dismutase	Cu-Zn-superoxide dismutase, sodC superoxide dismutase 1324749:1325309 forward	Cu-Zn-superoxide dismutase	sodC superoxide dismutase 1324749:1325309 forward	kmeans-9				1
NMB1400	NMB1400 - ABC transporter family protein	ABC transporter family protein, NMC1342 putative cytolysin secretion ABC transporter 1327063:1329291 reverse	ABC transporter family protein	NMC1342 putative cytolysin secretion ABC transporter 1327063:1329291 reverse	kmeans-3																	1
NMB1431	NMB1431 - hypothetical protein	hypothetical protein, recB putative exodeoxyribonuclease V beta chain 753384:756998 reverse	hypothetical protein	recB putative exodeoxyribonuclease V beta chain 753384:756998 reverse	kmeans-6																		1
NMB1436	NMB1436 - conserved hypothetical protein	conserved hypothetical protein, NMC1371 conserved hypothetical protein 1364978:1365757 forward	conserved hypothetical protein	NMC1371 conserved hypothetical protein 1364978:1365757 forward	kmeans-7										1																															1
NMB1438	NMB1438 - conserved hypothetical protein	conserved hypothetical protein, NMC1373 conserved hypothetical iron-sulphur protein 1366452:1367906 forward	conserved hypothetical protein	NMC1373 conserved hypothetical iron-sulphur protein 1366452:1367906 forward	kmeans-7										1																															1
NMB1444	NMB1444 - conserved hypothetical protein	conserved hypothetical protein, NMC1380 conserved hypothetical protein 1374627:1374962 forward	conserved hypothetical protein	NMC1380 conserved hypothetical protein 1374627:1374962 forward	kmeans-3										1																															1
NMB1446	NMB1446 - 3-dehydroquinate dehydratase	3-dehydroquinate dehydratase, aroD 3-dehydroquinate dehydratase 1379631:1380428 forward	3-dehydroquinate dehydratase	aroD 3-dehydroquinate dehydratase 1379631:1380428 forward	kmeans-8	1																											1
NMB1450	NMB1450 - ferredoxin--NADP reductase	ferredoxin--NADP reductase, NMC1389 putative ferredoxin NADP+ reductase 1385612:1386391 forward	ferredoxin--NADP reductase	NMC1389 putative ferredoxin NADP+ reductase 1385612:1386391 forward	kmeans-9								1
NMB1452	NMB1452 - conserved hypothetical protein	conserved hypothetical protein, NMC1392 hypothetical protein 1388831:1390006 forward	conserved hypothetical protein	NMC1392 hypothetical protein 1388831:1390006 forward	kmeans-2										1																															1
NMB1458	NMB1458 - fumarate hydratase, class II, aerobic	fumarate hydratase, class II, aerobic, fumC fumarate hydratase class II 1394920:1396308 forward	fumarate hydratase, class II, aerobic	fumC fumarate hydratase class II 1394920:1396308 forward	kmeans-1								1
NMB1462	NMB1462 - putative transglycosylase	putative transglycosylase, NMC1401 putative transglycosylase 1399842:1400465 reverse	putative transglycosylase	NMC1401 putative transglycosylase 1399842:1400465 reverse	kmeans-8					1
NMB1465	NMB1465 - opacity protein, authentic frameshift; this gene|contains a frame shift which is not the result of|sequencing error; identified by similarity to EGAD:136902	opacity protein, authentic frameshift; this gene|contains a frame shift which is not the result of|sequencing error; identified by similarity to EGAD:136902, opaB pseudogene (opacity protein) 1574776:1575569 forward	opacity protein, authentic frameshift; this gene|contains a frame shift which is not the result of|sequencing error; identified by similarity to EGAD:136902	opaB pseudogene (opacity protein) 1574776:1575569 forward	kmeans-8				1
NMB1467	NMB1467 - exopolyphosphatase	exopolyphosphatase, NMC1405 exopolyphosphatase 1406192:1407700 forward	exopolyphosphatase	NMC1405 exopolyphosphatase 1406192:1407700 forward	kmeans-7					1
NMB1474	NMB1474 - putative 4-oxalocrotonate tautomerase	putative 4-oxalocrotonate tautomerase, NMC1411 putative tautomerase 1414181:1414390 reverse	putative 4-oxalocrotonate tautomerase	NMC1411 putative tautomerase 1414181:1414390 reverse	kmeans-7								1
NMB1475	NMB1475 - conserved hypothetical protein	conserved hypothetical protein, NMC1412 putative 1414735:1415541 forward	conserved hypothetical protein	NMC1412 putative 1414735:1415541 forward	kmeans-1										1																															1
NMB1483	NMB1483 - putative lipoprotein NlpD	putative lipoprotein NlpD, NMC1418 putative membrane peptidase 1419745:1420992 reverse	putative lipoprotein NlpD	NMC1418 putative membrane peptidase 1419745:1420992 reverse	kmeans-9			1
NMB1484	NMB1484 - stationary-phase survival protein SurE	stationary-phase survival protein SurE, surE SurE protein 1421248:1421994 reverse	stationary-phase survival protein SurE	surE SurE protein 1421248:1421994 reverse	kmeans-8				1																	1
NMB1485	NMB1485 - conserved hypothetical protein	conserved hypothetical protein, NMC1420 conserved hypothetical integral membrane protein 1422011:1423567 reverse	conserved hypothetical protein	NMC1420 conserved hypothetical integral membrane protein 1422011:1423567 reverse	kmeans-8										1																															1
NMB1488	NMB1488 - succinate-semialdehyde dehydrogenase (NADP+)	succinate-semialdehyde dehydrogenase (NADP+), gabD succinate semialdehyde dehydrogenase 1424832:1426265 reverse	succinate-semialdehyde dehydrogenase (NADP+)	gabD succinate semialdehyde dehydrogenase 1424832:1426265 reverse	kmeans-6								1
NMB1490	NMB1490 - hypothetical protein	hypothetical protein, NMC1425 putative lipoprotein 1427368:1427748 reverse	hypothetical protein	NMC1425 putative lipoprotein 1427368:1427748 reverse	kmeans-9																		1
NMB1493	NMB1493 - carbon starvation protein A	carbon starvation protein A, NMC1426 putative integral membrane protein (CstA-like) 1428224:1430305 forward	carbon starvation protein A	NMC1426 putative integral membrane protein (CstA-like) 1428224:1430305 forward	kmeans-9								1
NMB1494	NMB1494 - conserved hypothetical protein	conserved hypothetical protein, glyA putative serine hydroxymethyltransferase 1006812:1008062 reverse	conserved hypothetical protein	glyA putative serine hydroxymethyltransferase 1006812:1008062 reverse	kmeans-9										1																															1
NMB1495	NMB1495 - hypothetical protein	hypothetical protein, NMC1918 putative inner membrane transport protein 1946788:1947474 reverse	hypothetical protein	NMC1918 putative inner membrane transport protein 1946788:1947474 reverse	kmeans-8																		1
NMB1497	NMB1497 - TonB-dependent receptor	TonB-dependent receptor, NMC1428 putative outer membrane substrate binding protein 1431830:1434595 forward	TonB-dependent receptor	NMC1428 putative outer membrane substrate binding protein 1431830:1434595 forward	kmeans-7																	1																				1
NMB1498	NMB1498 - aspartokinase, alpha and beta subunits	aspartokinase, alpha and beta subunits, lysC aspartate kinase 1436088:1437305 reverse	aspartokinase, alpha and beta subunits	lysC aspartate kinase 1436088:1437305 reverse	kmeans-9	1																												1
NMB1500	NMB1500 - conserved hypothetical protein	conserved hypothetical protein, NMC1431 conserved hypothetical protein 1438317:1438781 reverse	conserved hypothetical protein	NMC1431 conserved hypothetical protein 1438317:1438781 reverse	kmeans-5										1																															1
NMB1501	NMB1501 - HesA/MoeB/ThiF family protein	HesA/MoeB/ThiF family protein, NMC1432 conserved hypothetical protein 1438998:1439774 forward	HesA/MoeB/ThiF family protein	NMC1432 conserved hypothetical protein 1438998:1439774 forward	kmeans-8																			1
NMB1502	NMB1502 - hypothetical protein	hypothetical protein, NMC0445 conserved hypothetical protein 468994:469503 forward	hypothetical protein	NMC0445 conserved hypothetical protein 468994:469503 forward	kmeans-3																		1
NMB1508	NMB1508 - hypothetical protein	hypothetical protein, NMC1437 hypothetical protein 1444447:1445904 forward	hypothetical protein	NMC1437 hypothetical protein 1444447:1445904 forward	kmeans-8																		1
NMB1525	NMB1525 - VirG-related protein, authentic frameshift; this|gene contains a frame shift which is not the result of|sequencing error; identified by similarity to EGAD:18763	VirG-related protein, authentic frameshift; this|gene contains a frame shift which is not the result of|sequencing error; identified by similarity to EGAD:18763, NMC1454 putative virulence associated protein 1461459:1463403 reverse	VirG-related protein, authentic frameshift; this|gene contains a frame shift which is not the result of|sequencing error; identified by similarity to EGAD:18763	NMC1454 putative virulence associated protein 1461459:1463403 reverse	kmeans-6																			1
NMB1527	NMB1527 - ADP-heptose--LPS heptosyltransferase II	ADP-heptose--LPS heptosyltransferase II, rfaF ADP-heptose:LPS heptosyltransferase II 1464377:1465387 reverse	ADP-heptose--LPS heptosyltransferase II	rfaF ADP-heptose:LPS heptosyltransferase II 1464377:1465387 reverse	kmeans-8			1																															1
NMB1528	NMB1528 - putative methylated-DNA--protein-cysteine methyltransferase	putative methylated-DNA--protein-cysteine methyltransferase, NMC1457 putative methylated-DNA-protein-cysteine methyltransferase 1465970:1466839 reverse	putative methylated-DNA--protein-cysteine methyltransferase	NMC1457 putative methylated-DNA-protein-cysteine methyltransferase 1465970:1466839 reverse	kmeans-8							1
NMB1533	NMB1533 - H.8 outer membrane protein	H.8 outer membrane protein, NMC1462 H.8 outer membrane protein 1470813:1471418 reverse	H.8 outer membrane protein	NMC1462 H.8 outer membrane protein 1470813:1471418 reverse	kmeans-9			1
NMB1537	NMB1537 - DNA primase	DNA primase, dnaG DNA primase 1475094:1476866 forward	DNA primase	dnaG DNA primase 1475094:1476866 forward	kmeans-8							1
NMB1540	NMB1540 - lactoferrin-binding protein A	lactoferrin-binding protein A, lbpA lactoferrin binding protein A 1481777:1484608 reverse	lactoferrin-binding protein A	lbpA lactoferrin binding protein A 1481777:1484608 reverse	kmeans-10																	1																				1
NMB1541	NMB1541 - lactoferrin-binding protein B	lactoferrin-binding protein B, lbpB lactoferrin-binding protein 1484605:1486782 reverse	lactoferrin-binding protein B	lbpB lactoferrin-binding protein 1484605:1486782 reverse	kmeans-10																	1																				1
NMB1544	NMB1544 - hypothetical protein	hypothetical protein, NMC1710 conserved hypothetical protein 1744917:1745228 forward	hypothetical protein	NMC1710 conserved hypothetical protein 1744917:1745228 forward	kmeans-5																		1
NMB1545	NMB1545 - hypothetical protein	hypothetical protein, NMC1863 conserved hypothetical protein 1895099:1895299 forward	hypothetical protein	NMC1863 conserved hypothetical protein 1895099:1895299 forward	kmeans-5																		1
NMB1546	NMB1546 - hypothetical protein	hypothetical protein, NMC0280 putative periplasmic protein 282378:282608 forward	hypothetical protein	NMC0280 putative periplasmic protein 282378:282608 forward	kmeans-5																		1
NMB1547	NMB1547 - hypothetical protein	hypothetical protein, NMC0281 putative inner membrane protein 282636:282938 forward	hypothetical protein	NMC0281 putative inner membrane protein 282636:282938 forward	kmeans-9																		1
NMB1548	NMB1548 - putative tspB protein	putative tspB protein, tspB TspB protein 283285:284916 forward	putative tspB protein	tspB TspB protein 283285:284916 forward	kmeans-9																			1
NMB1551	NMB1551 - conserved hypothetical protein	conserved hypothetical protein, NMC1717 hypothetical protein 1748750:1749937 forward	conserved hypothetical protein	NMC1717 hypothetical protein 1748750:1749937 forward	kmeans-7										1																															1
NMB1565	NMB1565 - hypothetical protein	hypothetical protein, NMC1485 hypothetical protein 1502451:1503122 reverse	hypothetical protein	NMC1485 hypothetical protein 1502451:1503122 reverse	kmeans-6																		1
NMB1566	NMB1566 - phosphoribosylglycinamide formyltransferase	phosphoribosylglycinamide formyltransferase, purN phosphoribosylglycinamide transformylase 1503138:1503764 reverse	phosphoribosylglycinamide formyltransferase	purN phosphoribosylglycinamide transformylase 1503138:1503764 reverse	kmeans-8														1
NMB1567	NMB1567 - macrophage infectivity potentiator	macrophage infectivity potentiator, NMC1487 putative peptidyl-prolyl isomerase 1503871:1504677 reverse	macrophage infectivity potentiator	NMC1487 putative peptidyl-prolyl isomerase 1503871:1504677 reverse	kmeans-5				1
NMB1568	NMB1568 - putative DNA polymerase holoenzyme chi subunit	putative DNA polymerase holoenzyme chi subunit, holC DNA polymerase III chi subunit 1504936:1505376 reverse	putative DNA polymerase holoenzyme chi subunit	holC DNA polymerase III chi subunit 1504936:1505376 reverse	kmeans-8							1
NMB1572	NMB1572 - aconitate hydratase 2	aconitate hydratase 2, acnB aconitate hydratase 1509508:1512093 forward	aconitate hydratase 2	acnB aconitate hydratase 1509508:1512093 forward	kmeans-7								1
NMB1574	NMB1574 - ketol-acid reductoisomerase	ketol-acid reductoisomerase, ilvC ketol-acid reductoisomerase 1513454:1514467 reverse	ketol-acid reductoisomerase	ilvC ketol-acid reductoisomerase 1513454:1514467 reverse	kmeans-9	1
NMB1578	NMB1578 - conserved hypothetical protein	conserved hypothetical protein, NMC1498 putative lipoprotein 1518257:1518910 forward	conserved hypothetical protein	NMC1498 putative lipoprotein 1518257:1518910 forward	kmeans-4										1																															1
NMB1579	NMB1579 - ATP phosphoribosyltransferase	ATP phosphoribosyltransferase, hisG ATP phosphoribosyltransferase 1518989:1519642 forward	ATP phosphoribosyltransferase	hisG ATP phosphoribosyltransferase 1518989:1519642 forward	kmeans-4	1
NMB1583	NMB1583 - imidazoleglycerol-phosphate dehydratase	imidazoleglycerol-phosphate dehydratase, hisB imidazoleglycerol-phosphate dehydratase 1523071:1523988 forward	imidazoleglycerol-phosphate dehydratase	hisB imidazoleglycerol-phosphate dehydratase 1523071:1523988 forward	kmeans-9	1
NMB1584	NMB1584 - 3-hydroxyacid dehydrogenase	3-hydroxyacid dehydrogenase, NMC1504 hypothetical protein 1524083:1524952 forward	3-hydroxyacid dehydrogenase	NMC1504 hypothetical protein 1524083:1524952 forward	kmeans-9					1
NMB1585	NMB1585 - transcriptional regulator, MarR family	transcriptional regulator, MarR family, NMC1505 putative transcriptional regulator 1525230:1525592 forward	transcriptional regulator, MarR family	NMC1505 putative transcriptional regulator 1525230:1525592 forward	kmeans-8															1
NMB1586	NMB1586 - hypothetical protein	hypothetical protein, NMC1507 putative integral membrane protein 1526895:1527758 forward	hypothetical protein	NMC1507 putative integral membrane protein 1526895:1527758 forward	kmeans-8																		1
NMB1587	NMB1587 - putative protease	putative protease, NMC1508 putative secreted protease 1527809:1528861 reverse	putative protease	NMC1508 putative secreted protease 1527809:1528861 reverse	kmeans-6												1																																1
NMB1589	NMB1589 - hypothetical protein	hypothetical protein, NMC1511 hypothetical protein 1530498:1530800 reverse	hypothetical protein	NMC1511 hypothetical protein 1530498:1530800 reverse	kmeans-8																		1
NMB1590	NMB1590 - conserved hypothetical protein	conserved hypothetical protein, NMC1512 conserved hypothetical protein 1531131:1531466 reverse	conserved hypothetical protein	NMC1512 conserved hypothetical protein 1531131:1531466 reverse	kmeans-8										1																															1
NMB1591	NMB1591 - transcriptional regulator MtrA	transcriptional regulator MtrA, NMC1513 AraC-family transcriptional regulator 1531595:1532500 forward	transcriptional regulator MtrA	NMC1513 AraC-family transcriptional regulator 1531595:1532500 forward	kmeans-7															1
NMB1600	NMB1600 - hypothetical protein	hypothetical protein, NMC0836 putative Phage integrase 847266:848462 forward	hypothetical protein	NMC0836 putative Phage integrase 847266:848462 forward	kmeans-6																		1
NMB1604	NMB1604 - phosphoglycerate mutase	phosphoglycerate mutase, gpm phosphoglycerate mutase 1544431:1545114 reverse	phosphoglycerate mutase	gpm phosphoglycerate mutase 1544431:1545114 reverse	kmeans-7								1
NMB1613	NMB1613 - fumarate hydratase, class I, anaerobic	fumarate hydratase, class I, anaerobic, fumA fumarate hydratase 1555994:1557634 forward	fumarate hydratase, class I, anaerobic	fumA fumarate hydratase 1555994:1557634 forward	kmeans-7								1
NMB1616	NMB1616 - phosphomethylpyrimidine kinase	phosphomethylpyrimidine kinase, thiD phosphomethylpyrimidine kinase 1561494:1562300 reverse	phosphomethylpyrimidine kinase	thiD phosphomethylpyrimidine kinase 1561494:1562300 reverse	kmeans-7		1
NMB1623	NMB1623 - major anaerobically induced outer membrane protein	major anaerobically induced outer membrane protein, aniA nitrite reductase, major outer membrane copper-containing protein 1571574:1572733 forward	major anaerobically induced outer membrane protein	aniA nitrite reductase, major outer membrane copper-containing protein 1571574:1572733 forward	kmeans-7			1
NMB1624	NMB1624 - hypothetical protein	hypothetical protein, NMC1550 hypothetical protein 1572858:1573613 forward	hypothetical protein	NMC1550 hypothetical protein 1572858:1573613 forward	kmeans-4																		1
NMB1626	NMB1626 - conserved hypothetical protein	conserved hypothetical protein, NMC0285 conserved hypothetical protein 285504:286691 forward	conserved hypothetical protein	NMC0285 conserved hypothetical protein 285504:286691 forward	kmeans-7										1																															1
NMB1628	NMB1628 - putative tspB protein	putative tspB protein, NMC0025 TspB protein 28574:30133 reverse	putative tspB protein	NMC0025 TspB protein 28574:30133 reverse	kmeans-9																			1
NMB1630	NMB1630 - hypothetical protein	hypothetical protein, NMC1865 putative integral membrane protein 1895796:1896098 forward	hypothetical protein	NMC1865 putative integral membrane protein 1895796:1896098 forward	kmeans-5																		1
NMB1631	NMB1631 - hypothetical protein	hypothetical protein, NMC0280 putative periplasmic protein 282378:282608 forward	hypothetical protein	NMC0280 putative periplasmic protein 282378:282608 forward	kmeans-5																		1
NMB1632	NMB1632 - hypothetical protein	hypothetical protein, NMC0029 conserved hypothetical protein 31339:31539 reverse	hypothetical protein	NMC0029 conserved hypothetical protein 31339:31539 reverse	kmeans-9																		1
NMB1636	NMB1636 - opacity protein, authentic frameshift; this gene|contains a frame shift which is not the result of|sequencing error; identified by similarity to EGAD:136901	opacity protein, authentic frameshift; this gene|contains a frame shift which is not the result of|sequencing error; identified by similarity to EGAD:136901, NMC1719 Opa1800 outer membrane protein precursor 1751514:1752332 forward	opacity protein, authentic frameshift; this gene|contains a frame shift which is not the result of|sequencing error; identified by similarity to EGAD:136901	NMC1719 Opa1800 outer membrane protein precursor 1751514:1752332 forward	kmeans-9				1
NMB1640	NMB1640 - phosphoserine aminotransferase	phosphoserine aminotransferase, serC phosphoserine aminotransferase 1578318:1579424 reverse	phosphoserine aminotransferase	serC phosphoserine aminotransferase 1578318:1579424 reverse	kmeans-5	1	1
NMB1641	NMB1641 - conserved hypothetical protein	conserved hypothetical protein, NMC1555 conserved hypothetical protein 1579789:1580220 forward	conserved hypothetical protein	NMC1555 conserved hypothetical protein 1579789:1580220 forward	kmeans-6										1																															1
NMB1642	NMB1642 - N utilization substance protein A	N utilization substance protein A, nusA N utilisation substance protein A 1580233:1581750 forward	N utilization substance protein A	nusA N utilisation substance protein A 1580233:1581750 forward	kmeans-6																1
NMB1643	NMB1643 - translation initiation factor IF-2	translation initiation factor IF-2, infB initiation factor IF2 1581762:1584650 forward	translation initiation factor IF-2	infB initiation factor IF2 1581762:1584650 forward	kmeans-6													1
NMB1647	NMB1647 - putative amino acid symporter	putative amino acid symporter, NMC1562 putative sodium:alanine symporter 1588503:1589921 reverse	putative amino acid symporter	NMC1562 putative sodium:alanine symporter 1588503:1589921 reverse	kmeans-5																	1							1
NMB1658	NMB1658 - phosphopantothenoylcysteine decarboxylase/phosphopantothenate--cysteine ligase	phosphopantothenoylcysteine decarboxylase/phosphopantothenate--cysteine ligase, NMC1576 hypothetical protein 1605612:1606796 forward	phosphopantothenoylcysteine decarboxylase/phosphopantothenate--cysteine ligase	NMC1576 hypothetical protein 1605612:1606796 forward	kmeans-6		1
NMB1667	NMB1667 - hypothetical protein	hypothetical protein, NMC1583 hypothetical protein 1613369:1613845 forward	hypothetical protein	NMC1583 hypothetical protein 1613369:1613845 forward	kmeans-8																		1
NMB1668	NMB1668 - hemoglobin receptor	hemoglobin receptor, hmbR pseudogene (haemoglobin receptor) 1615450:1617829 reverse	hemoglobin receptor	hmbR pseudogene (haemoglobin receptor) 1615450:1617829 reverse	kmeans-9																	1																				1
NMB1677	NMB1677 - cytochrome c5	cytochrome c5, NMC1595 putative cytochrome 1627646:1628485 reverse	cytochrome c5	NMC1595 putative cytochrome 1627646:1628485 reverse	kmeans-9								1
NMB1678	NMB1678 - aromatic-amino-acid aminotransferase	aromatic-amino-acid aminotransferase, tyrB aromatic amino acid aminotransferase 1628910:1630103 reverse	aromatic-amino-acid aminotransferase	tyrB aromatic amino acid aminotransferase 1628910:1630103 reverse	kmeans-9	1																											1
NMB1696	NMB1696 - acyl carrier protein	acyl carrier protein, NMC1615 hypothetical protein 1649673:1650107 reverse	acyl carrier protein	NMC1615 hypothetical protein 1649673:1650107 reverse	kmeans-9									1																						1
NMB1697	NMB1697 - putative acyl carrier protein	putative acyl carrier protein, typA putative GTP-binding protein 1080205:1082016 forward	putative acyl carrier protein	typA putative GTP-binding protein 1080205:1082016 forward	kmeans-9									1																						1
NMB1710	NMB1710 - glutamate dehydrogenase, NADP-specific	glutamate dehydrogenase, NADP-specific, gdhA glutamate dehydrogenase 1657744:1659078 forward	glutamate dehydrogenase, NADP-specific	gdhA glutamate dehydrogenase 1657744:1659078 forward	kmeans-1	1
NMB1711	NMB1711 - transcriptional regulator, GntR family	transcriptional regulator, GntR family, NMC1629 GntR-family transcriptional regulator 1660081:1660863 reverse	transcriptional regulator, GntR family	NMC1629 GntR-family transcriptional regulator 1660081:1660863 reverse	kmeans-9															1
NMB1712	NMB1712 - L-lactate permease-related protein	L-lactate permease-related protein, NMC1630 putative integral membrane protein 1661395:1661694 forward	L-lactate permease-related protein	NMC1630 putative integral membrane protein 1661395:1661694 forward	kmeans-10																			1
NMB1714	NMB1714 - multidrug efflux pump channel protein	multidrug efflux pump channel protein, mtrE putative outer membrane lipoprotein 1662062:1663513 reverse	multidrug efflux pump channel protein	mtrE putative outer membrane lipoprotein 1662062:1663513 reverse	kmeans-6				1													1
NMB1715	NMB1715 - multiple transferable resistance system protein MtrD	multiple transferable resistance system protein MtrD, mtrD probable drug efflux protein 1663520:1666723 reverse	multiple transferable resistance system protein MtrD	mtrD probable drug efflux protein 1663520:1666723 reverse	kmeans-6																	1
NMB1716	NMB1716 - membrane fusion protein	membrane fusion protein, mtrC membrane fusion protein 1666735:1667973 reverse	membrane fusion protein	mtrC membrane fusion protein 1666735:1667973 reverse	kmeans-6			1														1
NMB1717	NMB1717 - trancscriptional regulator MtrR	trancscriptional regulator MtrR, mtrR transcriptional regulato 1668381:1669013 forward	trancscriptional regulator MtrR	mtrR transcriptional regulato 1668381:1669013 forward	kmeans-6															1
NMB1718	NMB1718 - hypothetical protein	hypothetical protein, NMC1636 hypothetical protein 1669292:1669549 reverse	hypothetical protein	NMC1636 hypothetical protein 1669292:1669549 reverse	kmeans-7																		1
NMB1721	NMB1721 - conserved hypothetical protein	conserved hypothetical protein, NMC1639 putative integral membrane protein 1674786:1676195 reverse	conserved hypothetical protein	NMC1639 putative integral membrane protein 1674786:1676195 reverse	kmeans-6										1																															1
NMB1723	NMB1723 - cytochrome c oxidase, subunit III	cytochrome c oxidase, subunit III, NMC1640 putative cytochrome (pseudogene) 1676397:1677922 reverse	cytochrome c oxidase, subunit III	NMC1640 putative cytochrome (pseudogene) 1676397:1677922 reverse	kmeans-7								1
NMB1725	NMB1725 - cytochrome c oxidase, subunit I	cytochrome c oxidase, subunit I, NMC1645 cytochrome c oxidase subunit 1678565:1680010 reverse	cytochrome c oxidase, subunit I	NMC1645 cytochrome c oxidase subunit 1678565:1680010 reverse	kmeans-7								1
NMB1727	NMB1727 - conserved hypothetical protein	conserved hypothetical protein, NMC1647 hypothetical protein 1682099:1682566 forward	conserved hypothetical protein	NMC1647 hypothetical protein 1682099:1682566 forward	kmeans-5										1																															1
NMB1728	NMB1728 - biopolymer transport protein ExbD	biopolymer transport protein ExbD, exbD biopolymer transport protein 1683253:1683687 reverse	biopolymer transport protein ExbD	exbD biopolymer transport protein 1683253:1683687 reverse	kmeans-10																	1
NMB1729	NMB1729 - biopolymer transport protein ExbB	biopolymer transport protein ExbB, exbB biopolymer transport protein 1683690:1684352 reverse	biopolymer transport protein ExbB	exbB biopolymer transport protein 1683690:1684352 reverse	kmeans-9																	1
NMB1730	NMB1730 - TonB protein	TonB protein, tonB TonB protein 1684418:1685254 reverse	TonB protein	tonB TonB protein 1684418:1685254 reverse	kmeans-10																	1																				1
NMB1735	NMB1735 - GTP pyrophosphokinase	GTP pyrophosphokinase, relA GTP pyrophosphokinase 1689347:1691560 forward	GTP pyrophosphokinase	relA GTP pyrophosphokinase 1689347:1691560 forward	kmeans-5															1
NMB1738	NMB1738 - putative secretion protein	putative secretion protein, NMC1658 putative periplasmic type I secretion system protein 1694326:1695753 reverse	putative secretion protein	NMC1658 putative periplasmic type I secretion system protein 1694326:1695753 reverse	kmeans-9																	1
NMB1739	NMB1739 - hypothetical protein	hypothetical protein, NMC1415 putative regulatory protein 1418054:1418515 forward	hypothetical protein	NMC1415 putative regulatory protein 1418054:1418515 forward	kmeans-5																		1
NMB1740	NMB1740 - hypothetical protein	hypothetical protein, NMC1660 conserved hypothetical protein 1696339:1696845 forward	hypothetical protein	NMC1660 conserved hypothetical protein 1696339:1696845 forward	kmeans-5																		1
NMB1749	NMB1749 - conserved hypothetical protein	conserved hypothetical protein, NMC1717 hypothetical protein 1748750:1749937 forward	conserved hypothetical protein	NMC1717 hypothetical protein 1748750:1749937 forward	kmeans-9										1																															1
NMB1752	NMB1752 - conserved hypothetical protein, degenerate; this|region contains one or more premature stops and/or|frameshifts which are not the result of sequencing error;|identified by similarity to EGAD:35658	conserved hypothetical protein, degenerate; this|region contains one or more premature stops and/or|frameshifts which are not the result of sequencing error;|identified by similarity to EGAD:35658, NMC1005 hypothetical protein 994491:994901 forward	conserved hypothetical protein, degenerate; this|region contains one or more premature stops and/or|frameshifts which are not the result of sequencing error;|identified by similarity to EGAD:35658	NMC1005 hypothetical protein 994491:994901 forward	kmeans-9						1				1																															1
NMB1753	NMB1753 - VapD-related protein	VapD-related protein, NMC1310 conserved hypothetical protein 1297477:1299711 forward	VapD-related protein	NMC1310 conserved hypothetical protein 1297477:1299711 forward	kmeans-1																			1
NMB1756	NMB1756 - hypothetical protein	hypothetical protein, gyrA DNA gyrase subunit A 1307689:1310439 forward	hypothetical protein	gyrA DNA gyrase subunit A 1307689:1310439 forward	kmeans-4																		1
NMB1760	NMB1760 - conserved hypothetical protein	conserved hypothetical protein, NMC0985 putative oxidoreductase 981164:985084 forward	conserved hypothetical protein	NMC0985 putative oxidoreductase 981164:985084 forward	kmeans-7										1																															1
NMB1771	NMB1771 - hypothetical protein	hypothetical protein, NMC1801 hypothetical protein 1840393:1840878 forward	hypothetical protein	NMC1801 hypothetical protein 1840393:1840878 forward	kmeans-9																		1
NMB1774	NMB1774 - hypothetical protein	hypothetical protein, NMC0233 hypothetical protein 235812:236171 reverse	hypothetical protein	NMC0233 hypothetical protein 235812:236171 reverse	kmeans-7																		1
NMB1777	NMB1777 - hypothetical protein	hypothetical protein, NMC0447 conservative hypothetical protein 471672:472046 forward	hypothetical protein	NMC0447 conservative hypothetical protein 471672:472046 forward	kmeans-7																		1
NMB1778	NMB1778 - hypothetical protein	hypothetical protein, NMC0447 conservative hypothetical protein 471672:472046 forward	hypothetical protein	NMC0447 conservative hypothetical protein 471672:472046 forward	kmeans-9																		1
NMB1781	NMB1781 - hypothetical protein	hypothetical protein, NMC0441 hypothetical protein 460487:460657 forward	hypothetical protein	NMC0441 hypothetical protein 460487:460657 forward	kmeans-4																		1
NMB1783	NMB1783 - putative secretion protein, authentic frameshift;|this gene contains a frame shift which is not the result|of sequencing error; identified by similarity to|EGAD:7961	putative secretion protein, authentic frameshift;|this gene contains a frame shift which is not the result|of sequencing error; identified by similarity to|EGAD:7961, NMC0439 Putative secretion protein 459083:459861 forward	putative secretion protein, authentic frameshift;|this gene contains a frame shift which is not the result|of sequencing error; identified by similarity to|EGAD:7961	NMC0439 Putative secretion protein 459083:459861 forward	kmeans-9																	1
NMB1784	NMB1784 - hypothetical protein	hypothetical protein, NMC0438 hypothetical protein 458669:459022 forward	hypothetical protein	NMC0438 hypothetical protein 458669:459022 forward	kmeans-5																		1
NMB1785	NMB1785 - hypothetical protein	hypothetical protein, NMC0437 putative lipoprotein 458437:458676 forward	hypothetical protein	NMC0437 putative lipoprotein 458437:458676 forward	kmeans-1																		1
NMB1786	NMB1786 - hypothetical protein	hypothetical protein, NMC0436 hypothetical protein 457285:458440 forward	hypothetical protein	NMC0436 hypothetical protein 457285:458440 forward	kmeans-5																		1
NMB1789	NMB1789 - protein-export protein SecB	protein-export protein SecB, secB putative protein-export protein 451983:452426 forward	protein-export protein SecB	secB putative protein-export protein 451983:452426 forward	kmeans-9												1
NMB1795	NMB1795 - hypothetical protein	hypothetical protein, minD septum site-determining protein 153777:154592 forward	hypothetical protein	minD septum site-determining protein 153777:154592 forward	kmeans-8																		1
NMB1796	NMB1796 - conserved hypothetical protein	conserved hypothetical protein, NMC0426 putative oxidoreductase 445873:446439 forward	conserved hypothetical protein	NMC0426 putative oxidoreductase 445873:446439 forward	kmeans-10										1																															1
NMB1799	NMB1799 - S-adenosylmethionine synthetase	S-adenosylmethionine synthetase, metK putative S-adenosylmethionine synthetase 441911:443080 forward	S-adenosylmethionine synthetase	metK putative S-adenosylmethionine synthetase 441911:443080 forward	kmeans-7					1
NMB1805	NMB1805 - cytochrome c4	cytochrome c4, cyc putative cytochrome C 435413:436036 forward	cytochrome c4	cyc putative cytochrome C 435413:436036 forward	kmeans-9								1
NMB1807	NMB1807 - penicillin-binding protein 1	penicillin-binding protein 1, ponA penicillin-binding protein 1 432061:434457 forward	penicillin-binding protein 1	ponA penicillin-binding protein 1 432061:434457 forward	kmeans-7			1																													1
NMB1817	NMB1817 - riboflavin biosynthesis protein RibD	riboflavin biosynthesis protein RibD, ribD putative diaminohydroxyphosphoribosylaminopyrimidine deaminase/phosphoribosylamino)uracil reductase 420792:421901 reverse	riboflavin biosynthesis protein RibD	ribD putative diaminohydroxyphosphoribosylaminopyrimidine deaminase/phosphoribosylamino)uracil reductase 420792:421901 reverse	kmeans-9		1
NMB1834	NMB1834 - riboflavin kinase/FMN adenylyltransferase	riboflavin kinase/FMN adenylyltransferase, ribF putative riboflavin kinase/FMN adenylyltransferase 392808:393764 forward	riboflavin kinase/FMN adenylyltransferase	ribF putative riboflavin kinase/FMN adenylyltransferase 392808:393764 forward	kmeans-8		1
NMB1836	NMB1836 - putative lipopolysaccharide biosynthesis protein WbpC	putative lipopolysaccharide biosynthesis protein WbpC, NMC0380 putative lipopolysaccharide modification acyltransferase 389077:390959 forward	putative lipopolysaccharide biosynthesis protein WbpC	NMC0380 putative lipopolysaccharide modification acyltransferase 389077:390959 forward	kmeans-6			1																															1
NMB1840	NMB1840 - conserved hypothetical protein	conserved hypothetical protein, NMC0377 putative integral membrane protein 385215:385646 reverse	conserved hypothetical protein	NMC0377 putative integral membrane protein 385215:385646 reverse	kmeans-1										1																															1
NMB1841	NMB1841 - mannose-1-phosphate guanyltransferase-related protein	mannose-1-phosphate guanyltransferase-related protein, NMC0376 putative sugar-phosphate nucleotidyl transferase 384289:384984 forward	mannose-1-phosphate guanyltransferase-related protein	NMC0376 putative sugar-phosphate nucleotidyl transferase 384289:384984 forward	kmeans-6																			1
NMB1842	NMB1842 - putative 4-hydroxyphenylacetate 3-hydroxylase, small subunit	putative 4-hydroxyphenylacetate 3-hydroxylase, small subunit, NMC0375 putative NADH:FMN oxidoreductase 383773:384273 forward	putative 4-hydroxyphenylacetate 3-hydroxylase, small subunit	NMC0375 putative NADH:FMN oxidoreductase 383773:384273 forward	kmeans-6								1															1
NMB1843	NMB1843 - transcriptional regulator, MarR family	transcriptional regulator, MarR family, NMC0374 putative marR-family transcriptional regulator 383218:383658 forward	transcriptional regulator, MarR family	NMC0374 putative marR-family transcriptional regulator 383218:383658 forward	kmeans-4															1
NMB1844	NMB1844 - hypothetical protein	hypothetical protein, NMC1394 putative ferredoxin 1390768:1392264 reverse	hypothetical protein	NMC1394 putative ferredoxin 1390768:1392264 reverse	kmeans-4																		1
NMB1845	NMB1845 - thioredoxin	thioredoxin, NMC0373 putative periplasmic thioredoxin 382354:382875 forward	thioredoxin	NMC0373 putative periplasmic thioredoxin 382354:382875 forward	kmeans-6								1
NMB1846	NMB1846 - Mrp/NBP35 family protein	Mrp/NBP35 family protein, NMC0372 hypothetical protein 380917:381996 reverse	Mrp/NBP35 family protein	NMC0372 hypothetical protein 380917:381996 reverse	kmeans-8																			1
NMB1848	NMB1848 - hypothetical protein	hypothetical protein, NMC0957 hypothetical protein 955953:956513 forward	hypothetical protein	NMC0957 hypothetical protein 955953:956513 forward	kmeans-6																		1
NMB1850	NMB1850 - hypothetical protein	hypothetical protein, NMC0367 conserved hypothetical protein 372967:373227 reverse	hypothetical protein	NMC0367 conserved hypothetical protein 372967:373227 reverse	kmeans-8																		1
NMB1853	NMB1853 - hypothetical protein	hypothetical protein, mfd transcription-repair coupling factor 1193484:1197611 forward	hypothetical protein	mfd transcription-repair coupling factor 1193484:1197611 forward	kmeans-8																		1
NMB1856	NMB1856 - transcriptional regulator, LysR family	transcriptional regulator, LysR family, NMC0362 putative lysR-family transcriptional regulator 366541:367440 forward	transcriptional regulator, LysR family	NMC0362 putative lysR-family transcriptional regulator 366541:367440 forward	kmeans-4															1
NMB1857	NMB1857 - modulator of drug activity B	modulator of drug activity B, NMC0361 hypothetical protein 365724:366302 reverse	modulator of drug activity B	NMC0361 hypothetical protein 365724:366302 reverse	kmeans-8				1
NMB1862	NMB1862 - ribosomal protein L11 methyltransferase	ribosomal protein L11 methyltransferase, prmA putative ribosomal protein L11 methyltransferase 360881:361768 reverse	ribosomal protein L11 methyltransferase	prmA putative ribosomal protein L11 methyltransferase 360881:361768 reverse	kmeans-6													1
NMB1863	NMB1863 - oligoribonuclease	oligoribonuclease, orn putative oligoribonuclease 360300:360863 reverse	oligoribonuclease	orn putative oligoribonuclease 360300:360863 reverse	kmeans-6																1
NMB1870	NMB1870 - hypothetical protein	hypothetical protein, NMC0349 putative lipoprotein 351263:352102 reverse	hypothetical protein	NMC0349 putative lipoprotein 351263:352102 reverse	kmeans-9																		1
NMB1875	NMB1875 - hypothetical protein	hypothetical protein, NMC0344 hypothetical protein 348072:348506 reverse	hypothetical protein	NMC0344 hypothetical protein 348072:348506 reverse	kmeans-9																		1
NMB1878	NMB1878 - transcriptional regulator, AraC family	transcriptional regulator, AraC family, NMC0341 putative araC-family transcriptional regulator 343584:344540 forward	transcriptional regulator, AraC family	NMC0341 putative araC-family transcriptional regulator 343584:344540 forward	kmeans-5															1
NMB1887	NMB1887 - triosephosphate isomerase	triosephosphate isomerase, tpi putative triosephosphate isomerase 335679:336452 reverse	triosephosphate isomerase	tpi putative triosephosphate isomerase 335679:336452 reverse	kmeans-7								1
NMB1892	NMB1892 - hypothetical protein	hypothetical protein, NMC0429 putative two-component system sensor kinase 448715:449965 forward	hypothetical protein	NMC0429 putative two-component system sensor kinase 448715:449965 forward	kmeans-8																		1
NMB1896	NMB1896 - type II restriction enzyme DpnI	type II restriction enzyme DpnI, NMC0327 putative DNA adenine methylase 330811:331623 forward	type II restriction enzyme DpnI	NMC0327 putative DNA adenine methylase 330811:331623 forward	kmeans-9							1
NMB1898	NMB1898 - lipoprotein	lipoprotein, mlp lipoprotein 327161:327676 reverse	lipoprotein	mlp lipoprotein 327161:327676 reverse	kmeans-5			1
NMB1905	NMB1905 - ribonuclease P protein component	ribonuclease P protein component, rnpA putative ribonuclease P protein component 320688:321053 reverse	ribonuclease P protein component	rnpA putative ribonuclease P protein component 320688:321053 reverse	kmeans-8																1
NMB1906	NMB1906 - conserved hypothetical protein	conserved hypothetical protein, NMC0317 conserved hypothetical protein 320402:320623 reverse	conserved hypothetical protein	NMC0317 conserved hypothetical protein 320402:320623 reverse	kmeans-6										1																															1
NMB1915	NMB1915 - hypothetical protein	hypothetical protein, NMC0308 hypothetical protein 313611:314036 reverse	hypothetical protein	NMC0308 hypothetical protein 313611:314036 reverse	kmeans-6																		1
NMB1923	NMB1923 - conserved hypothetical protein	conserved hypothetical protein, NMC1896 hypothetical protein 1925685:1925960 forward	conserved hypothetical protein	NMC1896 hypothetical protein 1925685:1925960 forward	kmeans-6										1																															1
NMB1931	NMB1931 - hypothetical protein	hypothetical protein, NMC1373 conserved hypothetical iron-sulphur protein 1366452:1367906 forward	hypothetical protein	NMC1373 conserved hypothetical iron-sulphur protein 1366452:1367906 forward	kmeans-8																		1
NMB1945	NMB1945 - 3-octaprenyl-4-hydroxybenzoate carboxy-lyase	3-octaprenyl-4-hydroxybenzoate carboxy-lyase, NMC1916 putative decarboxylase 1945033:1945704 forward	3-octaprenyl-4-hydroxybenzoate carboxy-lyase	NMC1916 putative decarboxylase 1945033:1945704 forward	kmeans-8		1
NMB1946	NMB1946 - outer membrane lipoprotein	outer membrane lipoprotein, NMC1917 putative lipoprotein 1945766:1946629 reverse	outer membrane lipoprotein	NMC1917 putative lipoprotein 1945766:1946629 reverse	kmeans-5			1
NMB1951	NMB1951 - conserved hypothetical protein	conserved hypothetical protein, NMC1922 conserved hypothetical protein 1951267:1951671 forward	conserved hypothetical protein	NMC1922 conserved hypothetical protein 1951267:1951671 forward	kmeans-5										1																															1
NMB1955	NMB1955 - cadmium resistance protein	cadmium resistance protein, NMC1927 CaDmium resistance protein 1955151:1955792 reverse	cadmium resistance protein	NMC1927 CaDmium resistance protein 1955151:1955792 reverse	kmeans-7				1
NMB1956	NMB1956 - 50S ribosomal protein L31	50S ribosomal protein L31, rpmE 50S ribosomal protein L31 1956095:1956337 reverse	50S ribosomal protein L31	rpmE 50S ribosomal protein L31 1956095:1956337 reverse	kmeans-8													1
NMB1960	NMB1960 - hypothetical protein	hypothetical protein, NMC1932 hypothetical protein 1958014:1958496 reverse	hypothetical protein	NMC1932 hypothetical protein 1958014:1958496 reverse	kmeans-9																		1
NMB1969	NMB1969 - putative serotype-1-specific antigen	putative serotype-1-specific antigen, NMC1943 putative outer membrane peptidase 1967026:1970228 forward	putative serotype-1-specific antigen	NMC1943 putative outer membrane peptidase 1967026:1970228 forward	kmeans-7												1																																1
NMB1974	NMB1974 - IS1016C2 transposase, degenerate; this region|contains one or more premature stops and/or frameshifts|which are not the result of sequencing error; identified|by similarity to EGAD:16254	IS1016C2 transposase, degenerate; this region|contains one or more premature stops and/or frameshifts|which are not the result of sequencing error; identified|by similarity to EGAD:16254, NMC2126 insertion element IS1016 transposase 2168865:2169518 forwar	IS1016C2 transposase, degenerate; this region|contains one or more premature stops and/or frameshifts|which are not the result of sequencing error; identified|by similarity to EGAD:16254	NMC2126 insertion element IS1016 transposase 2168865:2169518 forward	kmeans-9						1					1
NMB1975	NMB1975 - sodium- and chloride-dependent transporter	sodium- and chloride-dependent transporter, NMC1951 putative sodium-dependent inner membrane transport protein 1982622:1984253 forward	sodium- and chloride-dependent transporter	NMC1951 putative sodium-dependent inner membrane transport protein 1982622:1984253 forward	kmeans-9																	1
NMB1981	NMB1981 - conserved hypothetical protein	conserved hypothetical protein, NMC1956 conserved hypothetical protein 1986669:1987175 forward	conserved hypothetical protein	NMC1956 conserved hypothetical protein 1986669:1987175 forward	kmeans-9										1																															1
NMB1983	NMB1983 - hypothetical protein	hypothetical protein, NMC1958 hypothetical protein 1991459:1992181 forward	hypothetical protein	NMC1958 hypothetical protein 1991459:1992181 forward	kmeans-7																		1
NMB1985	NMB1985 - adhesion and penetration protein	adhesion and penetration protein, iga2 IgA-specific serine endopeptidase 1992290:1996654 reverse	adhesion and penetration protein	iga2 IgA-specific serine endopeptidase 1992290:1996654 reverse	kmeans-8				1
NMB1989	NMB1989 - iron(III) ABC transporter, periplasmic binding protein	iron(III) ABC transporter, periplasmic binding protein, fetB putative membrane transport solute-binding protein 2003309:2004322 forward	iron(III) ABC transporter, periplasmic binding protein	fetB putative membrane transport solute-binding protein 2003309:2004322 forward	kmeans-7																	1																				1
NMB1995	NMB1995 - nitrogen regulatory protein P-II	nitrogen regulatory protein P-II, glnB nitrogen regulatory protein P-II 1 2009666:2010004 reverse	nitrogen regulatory protein P-II	glnB nitrogen regulatory protein P-II 1 2009666:2010004 reverse	kmeans-1	1														1
NMB1998	NMB1998 - serine-type peptidase	serine-type peptidase, NMC1974 serine-type peptidase (pseudogene) 2015284:2019759 forward	serine-type peptidase	NMC1974 serine-type peptidase (pseudogene) 2015284:2019759 forward	kmeans-9												1																																1
NMB1999	NMB1999 - magnesium transporter	magnesium transporter, NMC1976 hypothetical inner membrane protein 2019991:2021445 forward	magnesium transporter	NMC1976 hypothetical inner membrane protein 2019991:2021445 forward	kmeans-6																	1																				1
NMB2003	NMB2003 - conserved hypothetical protein	conserved hypothetical protein, NMC1980 hypothetical inner membrane protein 2023821:2024165 forward	conserved hypothetical protein	NMC1980 hypothetical inner membrane protein 2023821:2024165 forward	kmeans-7										1																															1
NMB2005	NMB2005 - glutamate N-acetyltransferase/amino-acid acetyltransferase	glutamate N-acetyltransferase/amino-acid acetyltransferase, argJ arginine biosynthesis bifunctional protein 2024924:2026144 forward	glutamate N-acetyltransferase/amino-acid acetyltransferase	argJ arginine biosynthesis bifunctional protein 2024924:2026144 forward	kmeans-7	1
NMB2008	NMB2008 - ABC transporter, ATP-binding protein-related protein	ABC transporter, ATP-binding protein-related protein, NMC1345 putative iron-regulated protein FrpC outer membrane (pseudogene) 1332087:1338074 forward	ABC transporter, ATP-binding protein-related protein	NMC1345 putative iron-regulated protein FrpC outer membrane (pseudogene) 1332087:1338074 forward	kmeans-9																			1
NMB2014	NMB2014 - hypothetical protein	hypothetical protein, NMC1879 hypothetical protein 1906495:1906941 reverse	hypothetical protein	NMC1879 hypothetical protein 1906495:1906941 reverse	kmeans-9																		1
NMB2016	NMB2016 - type IV pilin-related protein	type IV pilin-related protein, NMC1995 putative pilin 2041364:2041813 reverse	type IV pilin-related protein	NMC1995 putative pilin 2041364:2041813 reverse	kmeans-9																			1
NMB2020	NMB2020 - conserved hypothetical protein	conserved hypothetical protein, NMC1999 putative integral membrane protein 2049370:2050053 reverse	conserved hypothetical protein	NMC1999 putative integral membrane protein 2049370:2050053 reverse	kmeans-10										1																															1
NMB2021	NMB2021 - conserved hypothetical protein	conserved hypothetical protein, NMC2000 hypothetical protein 2050210:2050476 reverse	conserved hypothetical protein	NMC2000 hypothetical protein 2050210:2050476 reverse	kmeans-9										1																															1
NMB2022	NMB2022 - conserved hypothetical protein	conserved hypothetical protein, NMC2001 hypothetical protein 2050551:2051021 reverse	conserved hypothetical protein	NMC2001 hypothetical protein 2050551:2051021 reverse	kmeans-8										1																															1
NMB2026	NMB2026 - ABC transporter, permease protein	ABC transporter, permease protein, NMC2005 putative permease 2052750:2054342 reverse	ABC transporter, permease protein	NMC2005 putative permease 2052750:2054342 reverse	kmeans-9																	1
NMB2030	NMB2030 - 3-demethylubiquinone-9 3-methyltransferase	3-demethylubiquinone-9 3-methyltransferase, ubiG 3-demethylubiquinone-9 3-methyltransferase 2057898:2058647 reverse	3-demethylubiquinone-9 3-methyltransferase	ubiG 3-demethylubiquinone-9 3-methyltransferase 2057898:2058647 reverse	kmeans-8		1
NMB2033	NMB2033 - putative histidinol-phosphatase	putative histidinol-phosphatase, NMC2014 putative phosphatase 2063592:2064155 forward	putative histidinol-phosphatase	NMC2014 putative phosphatase 2063592:2064155 forward	kmeans-6	1
NMB2034	NMB2034 - putative 1-acyl-sn-glycerol-3-phosphate acyltransferase	putative 1-acyl-sn-glycerol-3-phosphate acyltransferase, nlaB 1-acyl-SN-glycerol-3-phosphate acyltransferase 2064185:2064928 forward	putative 1-acyl-sn-glycerol-3-phosphate acyltransferase	nlaB 1-acyl-SN-glycerol-3-phosphate acyltransferase 2064185:2064928 forward	kmeans-8									1																						1
NMB2039	NMB2039 - major outer membrane protein PIB	major outer membrane protein PIB, porB porin, major outer membrane protein P.I 2069294:2070508 forward	major outer membrane protein PIB	porB porin, major outer membrane protein P.I 2069294:2070508 forward	kmeans-7																	1
NMB2050	NMB2050 - conserved hypothetical protein	conserved hypothetical protein, NMC2030 putative periplasmic protein 2083156:2084940 reverse	conserved hypothetical protein	NMC2030 putative periplasmic protein 2083156:2084940 reverse	kmeans-7										1																															1
NMB2058	NMB2058 - conserved hypothetical protein	conserved hypothetical protein, NMC2039 hypothetical protein 2091415:2091720 reverse	conserved hypothetical protein	NMC2039 hypothetical protein 2091415:2091720 reverse	kmeans-5										1																															1
NMB2059	NMB2059 - hypothetical protein	hypothetical protein, NMC2040 hypothetical protein 2091731:2092060 reverse	hypothetical protein	NMC2040 hypothetical protein 2091731:2092060 reverse	kmeans-5																		1
NMB2060	NMB2060 - glycerol-3-phosphate dehydrogenase (NAD+)	glycerol-3-phosphate dehydrogenase (NAD+), gpsA glycerol-3-phosphate dehydrogenase 2092115:2093104 reverse	glycerol-3-phosphate dehydrogenase (NAD+)	gpsA glycerol-3-phosphate dehydrogenase 2092115:2093104 reverse	kmeans-7								1
NMB2071	NMB2071 - thiG protein	thiG protein, thiG thiamine biosynthesis protein 2106219:2107007 forward	thiG protein	thiG thiamine biosynthesis protein 2106219:2107007 forward	kmeans-8		1
NMB2078	NMB2078 - conserved hypothetical protein	conserved hypothetical protein, NMC2057 putative integral membrane protein 2112544:2113125 reverse	conserved hypothetical protein	NMC2057 putative integral membrane protein 2112544:2113125 reverse	kmeans-9										1																															1
NMB2087	NMB2087 - hypothetical protein	hypothetical protein, cybB putative cytochrome B561 2121196:2121549 forward	hypothetical protein	cybB putative cytochrome B561 2121196:2121549 forward	kmeans-8																		1
NMB2091	NMB2091 - putative hemolysin	putative hemolysin, NMC2071 putative lipoprotein 2123515:2124123 forward	putative hemolysin	NMC2071 putative lipoprotein 2123515:2124123 forward	kmeans-5				1
NMB2095	NMB2095 - putative adhesin complex protein	putative adhesin complex protein, NMC2075 putative adhesin component 2126106:2126666 forward	putative adhesin complex protein	NMC2075 putative adhesin component 2126106:2126666 forward	kmeans-9				1
NMB2096	NMB2096 - malate:quinone oxidoreductase	malate:quinone oxidoreductase, mqo probable malate:quinone oxidoreductase 2126854:2128320 reverse	malate:quinone oxidoreductase	mqo probable malate:quinone oxidoreductase 2126854:2128320 reverse	kmeans-7								1
NMB2105	NMB2105 - mafB protein	mafB protein, mafB adhesin 2134410:2135792 forward	mafB protein	mafB adhesin 2134410:2135792 forward	kmeans-8																			1
NMB2107	NMB2107 - MafB-related; identified by similarity to|GP:4838555	MafB-related; identified by similarity to|GP:4838555, NMC2086 putative adhesin (pseudogene) 2136158:2136844 forward	MafB-related; identified by similarity to|GP:4838555	NMC2086 putative adhesin (pseudogene) 2136158:2136844 forward	kmeans-6																			1
NMB2109	NMB2109 - hypothetical protein	hypothetical protein, NMC2088 conserved hypothetical protein 2137192:2137443 forward	hypothetical protein	NMC2088 conserved hypothetical protein 2137192:2137443 forward	kmeans-8																		1
NMB2111	NMB2111 - MafB-related; identified by similarity to|GP:4838555	MafB-related; identified by similarity to|GP:4838555, NMC2094 Putative MAFB alternative C-terminus (Fragment) 2140164:2140745 forward	MafB-related; identified by similarity to|GP:4838555	NMC2094 Putative MAFB alternative C-terminus (Fragment) 2140164:2140745 forward	kmeans-6																			1
NMB2128	NMB2128 - CinA-related protein	CinA-related protein, NMC2104 hypothetical protein 2144952:2145752 reverse	CinA-related protein	NMC2104 hypothetical protein 2144952:2145752 reverse	kmeans-7																			1
NMB2129	NMB2129 - argininosuccinate synthase	argininosuccinate synthase, argG argininosuccinate synthase 2145877:2147220 forward	argininosuccinate synthase	argG argininosuccinate synthase 2145877:2147220 forward	kmeans-7	1
NMB2130	NMB2130 - hypothetical protein	hypothetical protein, NMC2107 hypothetical protein 2147268:2147510 forward	hypothetical protein	NMC2107 hypothetical protein 2147268:2147510 forward	kmeans-9																		1
NMB2136	NMB2136 - peptide transporter	peptide transporter, NMC2114 putative peptide transporter 2158083:2159540 forward	peptide transporter	NMC2114 putative peptide transporter 2158083:2159540 forward	kmeans-5																	1							1
NMB2140	NMB2140 - conserved hypothetical protein	conserved hypothetical protein, NMC2119 putative integral membrane protein 2162891:2163340 forward	conserved hypothetical protein	NMC2119 putative integral membrane protein 2162891:2163340 forward	kmeans-4										1																															1
NMB2144	NMB2144 - putative sigma factor	putative sigma factor, NMC2123 putative ECF-family RNA polymerase sigma factor 2165438:2166025 forward	putative sigma factor	NMC2123 putative ECF-family RNA polymerase sigma factor 2165438:2166025 forward	kmeans-9																1
NMB2145	NMB2145 - hypothetical protein	hypothetical protein, relA GTP pyrophosphokinase 1689347:1691560 forward	hypothetical protein	relA GTP pyrophosphokinase 1689347:1691560 forward	kmeans-9																		1
NMB2149	NMB2149 - hypothetical protein	hypothetical protein, NMC1006 putative transposase 994906:995655 forward	hypothetical protein	NMC1006 putative transposase 994906:995655 forward	kmeans-6																		1
NMB2150	NMB2150 - conserved hypothetical protein	conserved hypothetical protein, NMC2128 hypothetical protein 2169590:2170192 reverse	conserved hypothetical protein	NMC2128 hypothetical protein 2169590:2170192 reverse	kmeans-6										1																															1
NMB2151	NMB2151 - phosphoribosylamine--glycine ligase	phosphoribosylamine--glycine ligase, purD phosphoribosylamine--glycine ligase 2170226:2171497 reverse	phosphoribosylamine--glycine ligase	purD phosphoribosylamine--glycine ligase 2170226:2171497 reverse	kmeans-8														1
NMB2152	NMB2152 - hypothetical protein	hypothetical protein, NMC2130 hypothetical protein 2171655:2171972 forward	hypothetical protein	NMC2130 hypothetical protein 2171655:2171972 forward	kmeans-1																		1
NMB2153	NMB2153 - conserved hypothetical protein	conserved hypothetical protein, NMC2131 hypothetical protein 2172024:2172635 reverse	conserved hypothetical protein	NMC2131 hypothetical protein 2172024:2172635 reverse	kmeans-8										1																															1
NMB2159	NMB2159 - glyceraldehyde 3-phosphate dehydrogenase	glyceraldehyde 3-phosphate dehydrogenase, NMC2137 glyceraldehyde 3-phosphate dehydrogenase C 2177313:2178350 reverse	glyceraldehyde 3-phosphate dehydrogenase	NMC2137 glyceraldehyde 3-phosphate dehydrogenase C 2177313:2178350 reverse	kmeans-8								1
[truncated: 176 more columns]
