# Supplementary material for: Transcriptome Analysis of Neisseria meningitidis in Human Whole Blood and Mutagenesis Studies Identify Virulence Factors Involved in Blood Survival
Source: PLoS Pathog. 2011 May 5;7(5):e1002027. doi: 10.1371/journal.ppat.1002027 (PMC3088726; doi:10.1371/journal.ppat.1002027)
Supplement: Table S2 — Significant correlation (Fisher s exact test p-value < 0.05, underlined if significant with Benjamini-Hochberg correction) between K-means partitioning clusters and TIGRFAM main roles and KEGG pathways. Provided as an Excel file. (XLS) [file ppat.1002027.s007.xls]

## Sheet: Summary
	TIGRFAM main roles	kmeans-1	kmeans-2	kmeans-3	kmeans-4	kmeans-5	kmeans-6	kmeans-7	kmeans-8	kmeans-9	kmeans-10
	Amino acid biosynthesis					0.04112				0.005751
	Biosynthesis of cofactors, prosthetic groups, and carriers								0.006092
	Cell envelope
	Cellular processes
	Central intermediary metabolism						0.0004896
	Disrupted reading frame
	DNA metabolism
	Energy metabolism				0.0003924			3.127e-07
	Fatty acid and phospholipid metabolism
	Hypothetical proteins
	Mobile and extrachromosomal element functions
	Protein fate
	Protein synthesis
	Purines, pyrimidines, nucleosides, and nucleotides
	Regulatory functions				0.02692
	Transcription						0.0574
	Transport and binding proteins						0.009408				1.441e-05
	Unclassified
	Unknown function
	KEGG pathways	kmeans-1	kmeans-2	kmeans-3	kmeans-4	kmeans-5	kmeans-6	kmeans-7	kmeans-8	kmeans-9	kmeans-10
	00000 unclassified									0.02799
	00010 Glycolysis / Gluconeogenesis							0.01041
	00020 Citrate cycle (TCA cycle)	0.02247				0.004877		0.003954
	00030 Pentose phosphate pathway							0.02438
	00051 Fructose and mannose metabolism							0.004719
	00071 Fatty acid metabolism					0.01667
	00120 Bile acid biosynthesis		0.01532			0.01029
	00130 Ubiquinone biosynthesis				3.378e-11
	00190 Oxidative phosphorylation				2.723e-09			0.04576
	00220 Urea cycle and metabolism of amino groups					0.02378
	00230 Purine metabolism								0.04774
	00281 Geraniol degradation		0.00385
	00290 Valine, leucine and isoleucine biosynthesis									0.008478
	00330 Arginine and proline metabolism							0.006225
	00350 Tyrosine metabolism						0.04729
	00360 Phenylalanine metabolism									0.02081
	00401 Novobiocin biosynthesis									0.02081
	00410 beta-Alanine metabolism								0.01679
	00430 Taurine and hypotaurine metabolism							0.009189
	00450 Selenoamino acid metabolism							0.003081
	00624 1- and 2-Methylnaphthalene degradation		0.01532			0.01029
	00640 Propanoate metabolism					0.0008242
	00641 3-Chloroacrylic acid degradation					0.005292
	00660 C5-Branched dibasic acid metabolism					0.01029
	00670 One carbon pool by folate										0.003357
	00680 Methane metabolism										0.03984
	00720 Reductive carboxylate cycle (CO2 fixation)					0.001672		0.001345
	00730 Thiamine metabolism								0.0188
	00750 Vitamin B6 metabolism					0.01029
	00910 Nitrogen metabolism		0.04164
	00920 Sulfur metabolism						3.449e-05
	00950 Alkaloid biosynthesis I									0.003766
	00982 Drug metabolism - cytochrome P450					0.005292
	01061 Biosynthesis of phenylpropanoids							0.01642
	02010 ABC transporters - General		0.006073
	03020 RNA polymerase								0.03188
